# Supplementary material for: Analysis of the molecular and biochemical mechanisms involved in the symbiotic relationship between Arbuscular mycorrhiza fungi and Manihot esculenta Crantz
Source: Front Plant Sci. 2023 Mar 7;14:1130924. doi: 10.3389/fpls.2023.1130924 (PMC10028151; doi:10.3389/fpls.2023.1130924)
Supplement: Supplementary file 2 [file Table_1.xlsx]

## Sheet: Table S1
Table S1. List of primers used for the qRT-PCR analysis.
Gene ID	Forward (5' to 3')	Reverse (5' to 3')
Manes_01G212600	TGGTGTCTTGCCGTTTTGAG	AACCGTTGAAGCGATCGAAC
Manes_09G052400	TGCTTCTGTTTCTGGCGATG	AACTGTGGCTACGAACCTTG
Manes_09G134100	TTTGACGAGCACATCCAAGC	TGCTGCTGCTTCTTTTAGGC
Manes_11G126600	ACACTGCAGCTTTGTTGAGG	TTGGCCCTTTTTGGTTCTGG
Manes_12G155300	AGGGGGTTCAGAACAGCATTAG	ATTTTGCCCCACCATGCAAC
Manes_14G150600	CAAATGGTGGCTTCTGATGGTG	TGCTCATCCCTACCAATGCTG
Manes_14G150800	TTCGTGTTCCTTCGCAAACC	TGTCTGCTGATTTGGTGGTG
Manes_15G029400	ATGCTGCCAATCCAAAGGTG	AGGGCATCAACTTTCTCTCCAG
Manes_15G052900	TCGGTGGAGCCATTGAATTC	AGAGTCTTCGACGCTTTTGC
Manes_16G058800	AAATGCCCGAAAACGGTCTC	ATTGGCACCAATTGGGCTTC
Manes_17G029100	ATGCACCTCCAAATCTGAGC	TGCACATGAAACCACACCAG
Manes_18G088700	TCATTTTGGTGCAGCAGAGG	AAGCCGTGTTAGCAAAACCG
EF-1α	TGCCATGTTCCGTGGAAAGATG	CCCCTAGGTGGAATGTCACAGACAC

## Sheet: Table S2
Table S2. List of 1,016 metabolites identified in cassava roots during AM symbiosis.
Index	Ion mode	Q1 (Da)	Q3 (Da)	Molecular Weight (Da)	Formula	Compounds	Class	Average relative content				CAS	HMDB	C_ID
								CK	Ri-3w	Ri-6w	QC
pme3005	Positive	74.05	46.2	73.053	C3H7NO	N,N-Dimethylformamide	Alkaloids	528637	568883	535740	459607	68-12-2	HMDB0001888	-
pme3200	Positive	74	57	73.064	C2H7N3	1-Methylguanidine	Nucleotides and derivatives	219720	265940	194163	258650	471-29-4	HMDB0001522	-
mws0217	Positive	76.04	29.99	75.032	C2H5NO2	L-Glycine	Amino acids and derivatives	13858.5	14526.8	23571.3	19950.7	--	--	C00037
pmb0782	Positive	86.1	69.2	85.089	C5H11N	Piperidine	Alkaloids	1.51913e+06	8.01603e+06	4.35063e+06	4.12047e+06	110-89-4	HMDB0034301	C01746
Lmgn000188	Negative	89.02	59.01	90.032	C3H6O3	D-Lactic Acid	Organic acids	17310.7	15900	5118.77	16817.7	-	HMDB0144295	C00256
MWS2040	Negative	94.98	79.96	95.988	CH4O3S	Methanesulfonic acid	Organic acids	18652.3	287697	971707	78358	--	--	C11145
Lmqp000873	Positive	101.02	55.02	100.018	C4H4O3	Succinic anhydride	Organic acids	1.28473e+06	1316000	955320	1.14793e+06	108-30-5	HMDB0032523	-
mws4052	Positive	102.06	56.05	101.048	C4H7NO2	1-Aminocyclopropane-1-carboxylic acid	Organic acids	21277.3	101827	23567.7	47844	22059-21-8	HMDB0036458	C01234
Lmgn000219	Negative	101.02	55.02	102.032	C4H6O3	Succinic semialdehyde	Organic acids	21874.7	16994.7	5264.1	25942.3	692-29-5	HMDB0001259	C00232
pme3033	Positive	104.07	86	103.063	C4H9NO2	N,N-Dimethylglycine	Amino acids and derivatives	1.12807e+06	2.12237e+06	1.28457e+06	1500600	1118-68-9	HMDB0000092	C01026
pme3011	Positive	104.07	68.8	103.063	C4H9NO2	??-Aminobutyric acid	Organic acids	1.13973e+06	2.51353e+06	1.14124e+06	1.53003e+06	56-12-2	HMDB0000112	C00334
pme3017	Positive	104.07	58	103.063	C4H9NO2	2-Aminoisobutyric acid	Organic acids	5977500	7611700	6.36553e+06	6466000	62-57-7	HMDB0001906	-
MWSmce585	Positive	104.07	59.01	103.063	C4H9NO2	Methyl 3-aminopropanoate	Amino acids and derivatives	5.85603e+06	7.52107e+06	6.20713e+06	6.08153e+06	--	--	-
pmb0484	Positive	104.1	60.1	103.091	C5H13NO	Choline	Alkaloids	5.91893e+07	7.25653e+07	61409000	6.14053e+07	62-49-7	HMDB0000097	C00114
ML10172161	Negative	103	59.01	104.011	C3H4O4	Hydroxypyruvic acid	Organic acids	13363	17174	6582.53	23102.7	--	--	C00168
Lmbn000193	Negative	103	59.01	104.011	C3H4O4	Tartronate semialdehyde	Organic acids	13363	17174	6582.53	23102.7	--	--	C01146
mws0206	Negative	103.04	57.03	104.047	C4H8O3	2-Hydroxybutyric Acid	Organic acids	4770.4	7613	15497.7	22115.7	--	--	C05984
mws0574	Negative	103.04	57.03	104.047	C4H8O3	2-Hydroxyisobutyric acid	Organic acids	4770.4	7613	15497.7	22115.7	--	--	-
pme1975	Negative	103	59	104.06	C3H4O4	Malonic acid	Organic acids	619833	681363	264220	332567	141-82-2	HMDB0000691	C00383
pme0010	Positive	106	60	105.043	C3H7NO3	L-Serine	Amino acids and derivatives	469617	1182140	923187	1.01125e+06	56-45-1	HMDB0000187	C00065
pme2433	Positive	106.09	88	105.079	C4H11NO2	Diethanolamine	Alkaloids	9	147275	125660	125797	111-42-2	HMDB0004437	C06772
mws0267	Negative	105.02	88	106.027	C3H6O4	DL-Glyceric Acid	Organic acids	6592.77	9	7830.97	11431.3	--	--	C00258
MWS1855	Positive	109.08	67.04	108.069	C6H8N2	2,5-Dimethyl pyrazine	Alkaloids	19153.3	15727.7	17904	36071	123-32-0	HMDB0035289	-
mws1358	Negative	109.03	81	110.037	C6H6O2	Pyrocatechol	Phenolic acids	5406.77	3957.5	5600.93	9841.07	120-80-9	HMDB0000957	C00090
MWS5173	Positive	112.05	70.03	111.043	C4H5N3O	Isocytosine	Nucleotides and derivatives	9	94415.7	81748	70143.7	--	--	-
mws0255	Positive	112.05	95	111.043	C4H5N3O	Cytosine	Nucleotides and derivatives	283073	277003	332863	261197	71-30-7	HMDB0000630	C00380
pme2122	Positive	112.09	95	111.08	C5H9N3	Histamine	Alkaloids	265867	319390	341560	274620	51-45-6	HMDB0000870	C00388
pme0257	Negative	111.02	80	112.027	C4H4N2O2	Uracil	Nucleotides and derivatives	390743	344007	264313	374593	66-22-8	HMDB0000300	C00106
MWS1798	Positive	113.06	67.05	112.052	C6H8O2	2,4-Hexadienoic acid	Organic acids	123833	94838.7	50152	76401.3	110-44-1	HMDB0029581	-
NK10264105	Positive	114.09	81.06	113.084	C6H11NO	??-Caprolactam	Alkaloids	33156.7	15120.2	9158.23	14332.3	--	--	C06593
pme0151	Positive	115	98.2	114.043	C4H6N2O2	5,6-Dihydrouracil	Nucleotides and derivatives	114203	54323.7	79379.7	49847.3	504-07-4	HMDB0000076	C00429
pme0006	Positive	116.07	70.1	115.063	C5H9NO2	L-Proline	Amino acids and derivatives	2.48663e+06	5.42423e+06	7.32873e+06	5.06153e+06	147-85-3	HMDB0000162	C00148
mws0376	Negative	115	71	116.011	C4H4O4	Fumaric acid	Organic acids	568577	136133	608643	463117	--	--	C00122
pme0271	Negative	115	71	116.011	C4H4O4	Maleic acid	Organic acids	568577	136133	608643	463117	--	--	C01384
pme3193	Negative	116.04	74	117.043	C4H7NO3	N-Acetyl-L-glycine	Amino acids and derivatives	29438	25848	12410.9	24250	--	--	-
pme0066	Negative	116.1	74	117.054	C3H7N3O2	Guanidinoacetate	Alkaloids	9	23794	12616.1	20833.7	352-97-6	HMDB0000128	C00581
pmb1096	Positive	118.07	91	117.058	C8H7N	Indole	Alkaloids	28158.7	85509	66784.3	58977	109-97-7	HMDB0035924	C00463
mws2628	Positive	118.09	87.05	117.07	C5H11NO2	N-Methyl-4-aminobutyric acid	Organic acids	37193	38250.7	37200	33171.7	--	--	C15987
pme0120	Positive	118.09	101	117.079	C5H11NO2	5-Aminovaleric acid	Organic acids	33179.7	35187.7	28144.3	24004.7	660-88-8	HMDB0003355	C00431
mws0191	Positive	118.09	59	117.079	C5H11NO2	Betaine	Alkaloids	952567	863427	1.28613e+06	1.02955e+06	-	HMDB0059606	C00719
mws0256	Positive	118.09	72.1	117.079	C5H11NO2	L-Valine	Amino acids and derivatives	1241200	5.18593e+06	2.73473e+06	3414700	72-18-4	HMDB0000883	C00183
mws0192	Negative	117.02	73	118.027	C4H6O4	Succinic acid	Organic acids	41209000	43584000	2.68747e+07	5.87027e+07	--	--	C00042
mws0470	Negative	117.02	73	118.027	C4H6O4	Methylmalonic acid	Organic acids	4.17203e+07	42737000	27573000	57538000	--	--	C02170
pme1730	Negative	117	59	118.027	C4H6O4	D-Erythronolactone	Organic acids	326527	363973	330383	220643	17675-99-9	HMDB0000349	-
pme2923	Negative	117	75	118.027	C4H6O4	Acetoxyacetic acid	Organic acids	161777	164047	117607	42989.3	--	--	-
mws0147	Negative	117.06	59	118.063	C5H10O3	??-Hydroxyisovaleric acid	Organic acids	136583	167693	84614.7	172520	625-08-1	HMDB0000754	C20827
pme3096	Negative	118	74	119.022	C3H5NO4	Aminomalonic acid	Organic acids	1.30683e+06	1.44717e+06	903967	1.84117e+06	1068-84-4	HMDB0001147	-
mws0671	Positive	120.07	74.1	119.058	C4H9NO3	L-Homoserine	Amino acids and derivatives	24061000	25036000	27518000	2.69277e+07	672-15-1	HMDB0000719	C00263
mws0230	Positive	120.07	74	119.058	C4H9NO3	L-Threonine	Amino acids and derivatives	2.16977e+07	2.34377e+07	2.52877e+07	2.47903e+07	72-19-5	HMDB0000167	C00188
MWS5147	Negative	119.02	59.01	120.025	C4H8O2S	3-(Methylthio)Propionic Acid	Organic acids	2.15377e+07	13732200	19284000	19016000	646-01-5	HMDB0001527	C08276
MWS4305	Negative	119.04	59.01	120.042	C4H8O4	Erythrose	Others	9	9	8.27737e+06	5.19403e+06	1758-51-6	HMDB0002649	-
pme0195	Negative	120.02	62	121.02	C3H7NO2S	L-Cysteine	Amino acids and derivatives	86342.3	78493	135695	66422.7	52-90-4	HMDB0000574	C00097
pmb0069	Positive	122	105	121.053	C7H7NO	Benzamide	Phenolic acids	21288	110952	577642	206627	55-21-0	HMDB0004461	C09815
mws0491	Positive	122.1	105	121.089	C8H11N	2-Phenylethylamine	Alkaloids	81327.3	349633	1.78735e+06	640147	-	HMDB0060276	C05332
Lmbn001930	Negative	121.03	77.04	122.037	C7H6O2	2-Hydroxybenzaldehyde (Salicylaldehyde)	Phenolic acids	54080.3	61457.7	78641.3	103322	--	--	C06202
mws0628	Negative	121.03	92	122.037	C7H6O2	4-Hydroxybenzaldehyde	Phenolic acids	519307	473303	197003	580097	123-08-0	HMDB0011718	C00633
mws0133	Positive	123.06	80.05	122.048	C6H6N2O	Nicotinamide	Others	1.33063e+06	1752500	1501770	1.24203e+06	98-92-0	HMDB0001406	C00153
ML10179289	Positive	105.07	77.04	122.073	C8H10O	2-Phenylethanol	Phenolic acids	9	70445.7	332319	149813	56011-02-0	HMDB0041615	C05853
pme0490	Positive	124.04	78	123.032	C6H5NO2	Nicotinic acid (Vitamin B3)	Others	386790	526333	619013	416383	--	--	C00253
pme1216	Negative	122.03	78	123.032	C6H5NO2	2-Picolinic acid	Organic acids	86969.3	127067	132387	149080	98-98-6	HMDB0002243	C10164
Lmbp000668	Positive	124.04	78.03	123.032	C6H5NO2	Isonicotinic acid	Others	438517	585530	744027	521247	--	--	-
HJN025	Negative	123.04	122.04	124.052	C7H8O2	4-Hydroxybenzyl Alcohol	Phenolic acids	16317	12112.7	48292	47506.7	623-05-2	HMDB0011724	-
mws0572	Positive	126.07	109	125.059	C5H7N3O	5-Methylcytosine	Nucleotides and derivatives	15471	31805.7	20743.3	17814.7	554-01-8	HMDB0002894	C02376
pmp001086	Positive	127.04	97	126.032	C6H6O3	5-Hydroxymethylfurfural	Others	9	9	110786	106034	67-47-0	HMDB0034355	C11101
MWSmce536	Negative	125.02	79.02	126.032	C6H6O3	Methyl 2-furoate	Organic acids	9	9	18175.7	19805.7	611-13-2	HMDB0029750	-
mws0025	Negative	125.02	79.02	126.032	C6H6O3	Pyrogallol	Phenolic acids	12111.6	8390.13	26623.3	24651	87-66-1	HMDB0013674	C01108
MWSmce118	Positive	127.05	81.04	126.043	C5H6N2O2	Imidazole-4-Acetic Acid	Organic acids	460203	593380	490510	577787	--	--	C02835
MWSmce448	Positive	127.05	81.04	126.043	C5H6N2O2	Imidazol-1-yl-acetic acid	Organic acids	288303	657313	512363	566870	--	--	-
mws0251	Positive	127.05	110	126.043	C5H6N2O2	Thymine	Nucleotides and derivatives	24614	23283	61486.7	32275.7	65-71-4	HMDB0000262	C00178
MWSmce706	Positive	129.07	56.05	128.059	C5H8N2O2	Cyclo(Ala-Gly)	Amino acids and derivatives	125860	113013	81927.3	125813	4526-77-6	HMDB0031547	-
MWSmce709	Positive	130.06	103.05	129.058	C9H7N	Isoquinoline	Alkaloids	39662.7	122115	64893.7	77605	119-65-3	HMDB0034244	-
MWS0811	Positive	130.09	84.08	129.079	C6H11NO2	L-Pipecolic Acid	Organic acids	411863	2.41414e+06	1.73693e+06	1845800	-	HMDB0062767	C00408
ML10181668	Positive	130.09	84.08	129.079	C6H11NO2	Cycloleucine	Amino acids and derivatives	1381200	8351900	6.93677e+06	6.25477e+06	--	--	-
Zmdp000376	Positive	130.09	84.08	129.09	C5H11N3O	4-Guanidinobutanal	Others	1265100	7755700	6.44953e+06	5.74443e+06	--	--	C02647
Zmgn000217	Negative	129.02	85.03	130.027	C5H6O4	Methylenesuccinic acid	Organic acids	42515.3	27413.3	23694	40918.3	97-65-4	HMDB0002092	C00490
pme2693	Positive	131.12	114.09	130.111	C6H14N2O	N-Acetylputrescine	Alkaloids	56835.3	76299.7	99425.7	66239.7	18233-70-0	HMDB0002064	C02714
pmb0501	Positive	131.13	114.1	130.122	C5H14N4	Agmatine	Alkaloids	68667.3	85680.7	101631	77667.7	306-60-5	HMDB0001432	C00179
MWS2413	Negative	130.05	58.03	131.058	C5H9NO3	N-acetyl-beta-alanine	Amino acids and derivatives	175203	153237	141567	160717	3025-95-4	HMDB0061880	C01073
mws0216	Positive	132.07	86	131.058	C5H9NO3	Trans-4-Hydroxy-L-proline	Amino acids and derivatives	3.18653e+06	1.37685e+07	5596200	8.01203e+06	-	HMDB0036576	C01157
mws0712	Negative	130.05	86	131.058	C5H9NO3	N-Propionylglycine	Amino acids and derivatives	113303	9	83541.3	105477	21709-90-0	HMDB0000783	-
pma3649	Positive	132.1	86.1	131.058	C5H9NO3	5-Aminolevulinic Acid	Alkaloids	4.62897e+06	31197000	1.52392e+07	17147000	106-60-5	HMDB0001149	C00430
Zmpn000638	Negative	130.05	88.04	131.069	C4H9N3O2	3-Guanidinopropionic acid	Organic acids	2.36833e+06	2299600	2.21547e+06	2.02647e+06	-	HMDB0013222	-
mws0227	Positive	132.1	86.2	131.095	C6H13NO2	L-Leucine	Amino acids and derivatives	7.65923e+06	27571000	16710000	20397000	--	--	C00123
mws1587	Positive	132.1	86	131.095	C6H13NO2	L-Norleucine	Amino acids and derivatives	4.64363e+06	3.28427e+07	1.942e+07	2.04973e+07	--	--	-
mws0258	Positive	132.1	86	131.095	C6H13NO2	L-Isoleucine	Amino acids and derivatives	10913500	4.76357e+07	17448000	25990000	--	--	C00407
pme0274	Positive	132.1	69	131.095	C6H13NO2	6-Aminocaproic acid	Organic acids	9.64697e+06	40290000	2.44287e+07	22959000	60-32-2	HMDB0001901	C02378
pmp001198	Positive	132.1	57.1	131.095	C6H13NO2	6-Deoxyfagomine	Alkaloids	1.76417e+06	8.70943e+06	4654500	4471200	197449-09-5	HMDB0036382	-
Lmbn001364	Negative	131.03	87.05	132.042	C5H8O4	4-Hydroxy-2-Oxopentanoic Acid	Organic acids	232823	441647	144231	445920	--	--	C03589
Lmbn001288	Negative	131.03	87.04	132.042	C5H8O4	2-Hydroxy-2-methyl-3-oxobutanoic acid	Organic acids	247893	462027	137010	462613	--	--	C06010
pme0243	Negative	131.03	87.05	132.042	C5H8O4	Glutaric acid	Organic acids	2.93407e+06	5.60367e+06	1672500	5.32547e+06	110-94-1	HMDB0000661	C00489
Lmgn000160	Negative	131.05	70.03	132.053	C4H8N2O3	3-Ureidopropionic Acid	Organic acids	1386.53	24711.6	18745.7	15801.7	-	HMDB0062812	C02642
mws0001	Positive	133.06	74	132.054	C4H8N2O3	L-Asparagine	Amino acids and derivatives	99482.3	1.81492e+06	1196800	1.30803e+06	70-47-3	HMDB0000168	C00152
MWSslk225	Positive	133.06	77.04	132.058	C9H8O	1-Indanone	Others	35807.3	32075.3	27372.3	34318.7	-	HMDB0059602	C01504
mws0341	Negative	131.07	85	132.079	C6H12O3	2-Hydroxyisocaproic acid	Organic acids	439943	411033	319293	611263	498-36-2	HMDB0000665	-
Lmrn002746	Negative	131.07	85.07	132.079	C6H12O3	2-Hydroxy-4-methylpentanoic acid	Organic acids	59613	46521	41279.3	66764.7	498-36-2	HMDB0000665	-
pme2527	Positive	133	116	132.09	C5H12N2O2	L-Ornithine	Amino acids and derivatives	9	100580	73535.7	74581	3184-13-2	HMDB0000214	C00077
mws0219	Negative	132.03	88	133.038	C4H7NO4	L-Aspartic Acid	Amino acids and derivatives	393633	791660	1.61133e+06	820547	56-84-8	HMDB0000191	C00049
MWS1882	Negative	132.03	88.04	133.038	C4H7NO4	Iminodiacetic acid	Organic acids	31584.7	114920	194283	104233	142-73-4	HMDB0011753	-
mws1480	Negative	132.05	99.92	133.053	C8H7NO	4-Hydroxyphenylacetonitrile	Phenolic acids	271267	259917	117105	189887	--	--	-
Lmbn000198	Negative	133.01	71.01	134.022	C4H6O5	3-Dehydro-L-Threonic Acid	Others	2.67967e+06	1.4881e+06	491143	1729600	--	--	C03064
mws0275	Negative	133.01	71.01	134.022	C4H6O5	L-Malic acid	Organic acids	4042700	2004000	597503	2.11803e+06	97-67-6	HMDB0000156	C00149
pme0057	Positive	136.04	118.1	135.035	C4H9NO2S	L-Homocysteine	Amino acids and derivatives	37567.7	25580.6	53532.7	45053.7	454-29-5	HMDB0000742	C00155
Zmdp000972	Positive	136.04	91.05	135.035	C4H9NO2S	S-Methyl-L-cysteine	Amino acids and derivatives	354600	1253560	704787	639990	1187-84-4	HMDB0002108	-
pme0040	Positive	136.06	119	135.054	C5H5N5	Adenine	Nucleotides and derivatives	2.40923e+06	3.01163e+06	3535100	2610400	73-24-5	HMDB0000034	C00147
HJKP000649	Positive	136.07	91.05	135.068	C8H9NO	N-benzylformamide	Alkaloids	578260	2104500	1.25824e+06	1.15407e+06	--	--	-
mws0889	Negative	135.03	75.01	136.037	C4H8O5	D-Threonic Acid	Others	51958000	48222000	1.41783e+07	3.66367e+07	--	--	-
pme0033	Positive	137.05	119	136.039	C5H4N4O	Hypoxanthine	Nucleotides and derivatives	41522	61069	78546.3	38128.7	68-94-0	HMDB0000157	C00262
MWSmce466	Negative	135.05	92.03	136.052	C8H8O2	4-Hydroxyacetophenone	Phenolic acids	27313.7	35849.3	26898.7	47302.3	--	--	C10700
MWS1848	Negative	135.05	92.03	136.052	C8H8O2	Phenyl acetate	Phenolic acids	30543.7	37310.3	26512.7	50060.3	122-79-2	HMDB0040733	-
pme2268	Positive	138.06	94.07	137.048	C7H7NO2	Trigonelline	Alkaloids	3.84253e+07	3.88297e+07	35459000	3.74217e+07	535-83-1	HMDB0000875	C01004
mws0146	Positive	138.05	78	137.048	C7H7NO2	Nicotinic Acid Methyl Ester(Methyl Nicotinate)	Alkaloids	211773	339080	268617	307793	--	--	-
pme1738	Positive	138.08	95	137.071	C7H9N2O	3-Carbamyl-1-methylpyridinium;(1-Methylnicotinamide)	Alkaloids	62950	59892.7	41268	55049	--	--	C02918
pme1002	Positive	138.09	103	137.084	C8H11NO	L-Tyramine	Alkaloids	14262.9	72647	81530	50712	--	--	C00483
Lmgn001670	Negative	137.03	108.02	138.032	C7H6O3	Salicylic acid	Phenolic acids	119804	124054	183800	193310	69-72-7	HMDB0001895	C00805
Hmgn001653	Negative	137.02	93.04	138.032	C7H6O3	Protocatechualdehyde	Phenolic acids	51661	144740	226443	207527	139-85-5	HMDB0059965	C16700
mws2368	Negative	137.06	119.05	138.068	C8H10O2	Tyrosol; 4-Hydroxyphenylethanol	Phenolic acids	19459.7	18531.3	26654.7	28959.7	--	--	C06044
pme2828	Positive	140	99	139.027	C6H5NO3	4-Nitrophenol	Phenolic acids	2.35257e+07	2.39923e+07	23571000	21775000	98-95-3	HMDB0041950	C00870
mws0704	Negative	140.01	78.96	141.019	C2H8NO4P	O-Phosphorylethanolamine	Alkaloids	28039.3	44565.7	42535.7	47258.3	1071-23-4	HMDB0000224	C00346
pma2987	Positive	142.1	124.09	141.09	C6H11N3O	Histidinol	Alkaloids	1.88833e+07	1.76467e+07	2.00227e+07	18620000	4836-52-6	HMDB0003431	C00860
pmb0764	Positive	144.05	113.2	143.04	C6H9NOS	4-Methyl-5-thiazoleethanol	Others	1362330	793480	670830	754627	137-00-8	HMDB0032985	C04294
Hmsp000364	Positive	144.1	98.09	143.095	C7H13NO2	L-Cyclopentylglycine	Amino acids and derivatives	61105.3	68643	105738	84256	--	--	-
MWS2066	Negative	143.05	115.06	144.058	C10H8O	1-Naphthol	Phenolic acids	7315.33	4780.93	5763.53	10724	90-15-3	HMDB0012138	-
mws0851	Negative	143.11	143.11	144.115	C8H16O2	Valproic Acid	Organic acids	1186100	1.27343e+06	1199100	1398100	99-66-1	HMDB0001877	-
Lmyn008503	Negative	143.11	143.11	144.115	C8H16O2	Octanoic acid	Lipids	1186100	1.27343e+06	1199100	1398100	--	--	C06423
mws0103	Positive	146.06	91	145.053	C9H7NO	Indole-3-carboxaldehyde	Alkaloids	217157	263567	149423	188500	58-63-9	HMDB0000195	-
pme0295	Positive	146.08	86	145.074	C6H11NO3	4-Acetamidobutyric acid	Organic acids	300647	450710	282810	298947	3025-96-5	HMDB0003681	C02946
Lmqp000427	Positive	146.08	82.07	145.074	C6H11NO3	N-Methyl-Trans-4-Hydroxy-L-Proline	Amino acids and derivatives	169310	163197	168110	168963	--	--	-
mws0567	Positive	146.09	87	145.085	C5H11N3O2	4-Guanidinobutyric acid	Organic acids	1.02645e+06	2.74057e+06	8640700	3.88323e+06	463-00-3	HMDB0003464	C01035
Lmgn000224	Negative	145.01	57.03	146.022	C5H6O5	2-Methyl-3-oxosuccinic acid	Organic acids	78005	35365.7	13890.6	38432	--	--	C06030
pme2380	Negative	145.01	101	146.022	C5H6O5	??-Ketoglutaric acid	Organic acids	841313	485687	180929	584213	328-50-7	HMDB0000208	C00026
MWS5136	Negative	145.05	101.06	146.058	C6H10O4	Mono-Methyl Glutarate	Organic acids	45609.3	49125.7	22233.7	54464.7	--	--	-
Wmzn000227	Negative	145.06	109.04	146.058	C6H10O4	2,2-Dimethylsuccinic acid	Organic acids	1998.69	36392.3	29993.3	22997.3	597-43-3	HMDB0002074	-
Lmbn001609	Negative	145.05	83.05	146.058	C6H10O4	2-Acetyl-2-Hydroxybutanoic Acid	Organic acids	23888.3	19326	11167	14079	--	--	C06006
mws0208	Negative	145.05	101	146.058	C6H10O4	Adipic Acid	Organic acids	622747	674747	350990	816637	124-04-9	HMDB0000448	C06104
Lmbn001676	Negative	145.05	101.06	146.058	C6H10O4	3-Hydroxy-3-Methyl-2-Oxopentanoic Acid*	Organic acids	47077	53738	21885.3	63139	--	--	C14463
pme0193	Positive	147.08	84	146.069	C5H10N2O3	L-Glutamine	Amino acids and derivatives	524290	1.93434e+06	1.28717e+06	1.11221e+06	5959-95-5	HMDB0003423	C00064
pme0026	Positive	147.11	84	146.106	C6H14N2O2	L-Lysine	Amino acids and derivatives	540213	1512600	839263	684807	-	HMDB0062809	C00047
pme0014	Positive	148.06	84	147.053	C5H9NO4	L-Glutamic acid	Amino acids and derivatives	1.13533e+07	20888000	23444000	2.10063e+07	-	HMDB0060475	C00025
Zmzn000113	Negative	146.05	102.06	147.053	C5H9NO4	L-threo-3-Methylaspartate	Amino acids and derivatives	163440	335733	387093	299900	--	--	C03618
mws1050	Positive	148.06	88	147.053	C5H9NO4	O-Acetylserine	Amino acids and derivatives	100893	206977	230940	179367	5147-00-2	HMDB0003011	C00979
MWSmce190	Positive	148.09	74.02	147.09	C6H13NO3	(2S,3R,4S)-4-Hydroxyisoleucine	Amino acids and derivatives	9	131662	90757	80252	--	--	-
pmp001285	Positive	149.02	65.04	148.016	C8H4O3	Phthalic anhydride	Phenolic acids	449693	450910	690840	516663	--	--	-
MWS3036	Negative	147.03	85.03	148.037	C5H8O5	3-Hydroxyglutaric acid	Organic acids	504237	456493	89734	198220	638-18-6	HMDB0000428	-
Lmbn000216	Negative	147.03	57.03	148.037	C5H8O5	3-Methylmalic acid	Organic acids	9	85549.3	20028.3	318660	--	--	C06032
Zmyn000230	Negative	147.03	57.03	148.037	C5H8O5	2-Dehydro-3-deoxy-L-arabinonate	Others	326610	301090	104981	407600	--	--	C00684
ML10171848	Negative	147.03	85.03	148.037	C5H8O5	D-Arabinono-1,4-lactone	Others	970123	673523	259180	585573	--	--	-
mws2213	Negative	147.05	77.01	148.052	C9H8O2	Cinnamic acid	Phenolic acids	3167.97	4375.6	2431.3	5391.83	621-82-9	HMDB0000567	-
pme3154	Negative	147.07	59.01	148.074	C6H12O4	Mevalonic acid	Organic acids	348627	310203	141593	150490	150-97-0	HMDB0000227	C00418
Lmgp000796	Positive	150.06	61.01	149.048	C8H7NO2	4-Hydroxymandelonitrile	Alkaloids	471100	4769200	1.61094e+06	1838900	--	--	-
pme1210	Positive	150.06	61	149.051	C5H11NO2S	L-Methionine	Amino acids and derivatives	448247	4.58957e+06	1556700	1800200	59-51-8	HMDB0033951	C00073
mws0224	Positive	150.1	61	149.051	C5H11NO2S	DL-Methionine	Amino acids and derivatives	333703	2.71395e+06	1.23122e+06	1.77807e+06	59-51-8	HMDB0033951	-
mws0847	Positive	150.08	133	149.07	C6H7N5	1-Methyladenine	Nucleotides and derivatives	358880	308963	187697	250423	5142-22-3	HMDB0011599	-
Zmgn000173	Negative	149.05	75.01	150.053	C5H10O5	D-Ribose	Others	60391	99535.7	71877	77480.3	--	--	C00121
MWSmce199	Negative	149.05	59.02	150.053	C5H10O5	L-Xylose	Others	184887	208843	135046	259710	--	--	-
mws1499	Negative	149.05	59.01	150.053	C5H10O5	D-Arabinose	Others	441573	298960	165417	454067	--	--	-
mws0921	Negative	149.06	131	150.068	C9H10O2	p-Coumaryl alcohol	Phenolic acids	15722.7	16936.7	20469.6	31815	-	HMDB0135644	C02646
pmf0420	Negative	149.06	74.9	150.068	C9H10O2	Benzyl acetate	Organic acids	594923	467960	451710	460507	140-11-4	HMDB0031310	-
Lmxn006423	Negative	150	122.01	151.009	C7H5NOS	2(3H)-Benzothiazolone	Alkaloids	84866	77000	57935	112003	--	--	-
pme0183	Positive	152.06	135	151.049	C5H5N5O	Isoguanine	Nucleotides and derivatives	531003	594003	1495300	756100	3373-53-3	HMDB0000403	-
pme1109	Positive	152.06	135	151.049	C5H5N5O	Guanine	Nucleotides and derivatives	531003	594003	1495300	756100	73-40-5	HMDB0000132	C00242
MWS2984	Positive	153.05	136.03	152.045	C4H4N6O	8-Azaguanine	Nucleotides and derivatives	70481.7	75605	144457	83273.3	--	--	-
MWS1846	Negative	151.04	93.03	152.047	C8H8O3	Phenoxyacetic acid	Phenolic acids	6549.2	15128	43546.7	25392.7	122-59-8	HMDB0031609	-
mws0145	Negative	151.04	93	152.047	C8H8O3	O-Anisic acid (2-Methoxybenzoic acid)	Phenolic acids	4580.7	8553.57	26396.3	20291	--	--	-
MWSmce040	Positive	153.05	65.04	152.047	C8H8O3	Isovanillin	Phenolic acids	3.09477e+06	3.76455e+06	2.15703e+06	2.50937e+06	--	--	-
mws0458	Negative	151.04	136	152.047	C8H8O3	Vanillin; 4-Hydroxy-3-Methoxybenzaldehyde	Phenolic acids	5.59723e+06	6.04583e+06	3488700	7.28467e+06	--	--	C00755
MWS3149	Negative	151.04	107.05	152.047	C8H8O3	3-Methoxybenzoic acid	Phenolic acids	21482.3	25478.3	25224.7	33092	586-38-9	HMDB0032606	-
pme0513	Negative	151.06	59	152.068	C5H12O5	Xylitol	Others	23646.7	22616.7	26121.7	41701.3	--	--	C00379
mws0213	Negative	151.06	71	152.068	C5H12O5	Ribitol	Others	38226	51721	46939	69334	--	--	C00474
mws0438	Negative	151.06	59	152.068	C5H12O5	L-Arabitol	Others	23646.7	22616.7	26121.7	41701.3	--	--	C00532
MWS1962	Positive	153.13	83.05	152.12	C10H16O	cis-Citral	Organic acids	70842.7	55211	78318.7	60363.7	5392-40-5	HMDB0035092	C09847
mws0183	Negative	153.02	109.03	154.027	C7H6O4	3,4-Dihydroxybenzoic acid (Protocatechuic acid)	Phenolic acids	282500	291860	262700	425970	--	--	C00230
mws0639	Negative	153.02	109.03	154.027	C7H6O4	2,3-Dihydroxybenzoic Acid	Phenolic acids	277420	276573	262607	419813	--	--	C00196
mws0180	Negative	153.02	109.03	154.027	C7H6O4	2,5-Dihydroxybenzoic acid; Gentisic Acid	Phenolic acids	129588	113292	125820	163127	--	--	C00628
mws0254	Positive	156.08	110	155.069	C6H9N3O2	L-Histidine	Amino acids and derivatives	1102960	5.27003e+06	2440300	2691300	71-00-1	HMDB0000177	C00135
pme2165	Negative	155.01	111	156.017	C5H4N2O4	Orotic acid (Vitamin B13)	Others	68014.7	82308.3	105242	89642.7	--	--	C00295
MWS1837	Positive	158.12	95.09	157.11	C8H15NO2	TranexamicAcid	Organic acids	34659.3	27945	26658	30311.7	--	--	-
pmf0174	Negative	157.16	157.2	158.167	C10H22O	1-Decanol	Others	4.27807e+06	4.19167e+06	4.32893e+06	4.69763e+06	112-30-1	HMDB0011624	-
Lmbn001467	Negative	158.08	116.07	159.09	C7H13NO3	5-Acetamidopentanoic Acid	Organic acids	191667	270187	278687	432253	-	HMDB0012175	C03087
Zmdp000917	Positive	160.11	114.04	159.101	C6H13N3O2	??-Guanidinovaleric acid	Organic acids	67319	34565.3	62278.3	58857.3	--	--	-
mws0987	Positive	161.06	115	160.052	C10H8O2	6-MethylCoumarin	Lignans and Coumarins	103691	75953	125594	79359	92-48-8	HMDB0032394	-
Lmbn002072	Negative	159.07	97.07	160.074	C7H12O4	2-Propylsuccinic acid	Organic acids	98035.7	84442	30340.7	93494.7	--	--	-
Zmjn001813	Negative	159.07	97.06	160.074	C7H12O4	Pimelic acid	Organic acids	73221.7	63643	23908.3	81188	--	--	C02656
mws0005	Positive	161.11	144	160.1	C10H12N2	Tryptamine	Alkaloids	401097	928693	3.34433e+06	1376400	61-54-1	HMDB0000303	C00398
mws1417	Negative	160.04	116	161.048	C9H7NO2	Indole-3-carboxylic acid	Alkaloids	59486.3	95387.3	110359	120497	--	--	-
Lmgp001898	Positive	162.06	116.05	161.048	C9H7NO2	4,6-Dihydroxyquinoline	Alkaloids	100454	221847	481733	261697	3517-61-1	HMDB0004077	C05639
NK10246260	Positive	162.06	116.05	161.048	C9H7NO2	2,4-Dihydroxyquinoline	Alkaloids	100454	221847	481733	261697	--	--	-
mws0102	Negative	160.04	116	161.048	C9H7NO2	Indole-5-carboxylic acid	Alkaloids	27375	37390	60847.3	54123.7	--	--	-
pme3382	Negative	160.06	98	161.069	C6H11NO4	N-Acetyl-L-threonine	Amino acids and derivatives	498907	512207	562600	477753	17093-74-2	HMDB0062557	-
mws1346	Positive	162.08	98	161.069	C6H11NO4	DL-2-Aminoadipic acid	Alkaloids	423627	631913	637947	523913	542-32-5	HMDB0000510	C00956
pme2761	Negative	161	73	162.016	C5H6O6	4-Hydroxy-2-oxoglutaric acid	Organic acids	9	9	113008	97647.7	1187-99-1	HMDB0002070	C01127
pme2914	Negative	161.05	99	162.053	C6H10O5	3-Hydroxy-3-methylpentane-1,5-dioic acid	Amino acids and derivatives	2.24183e+06	2.78453e+06	2074300	3.55243e+06	--	--	-
MWS0559	Negative	161.05	71.01	162.053	C6H10O5	1,6-anhydro-??-D-glucose	Others	309753	288547	121060	360860	498-07-7	HMDB0000640	-
pmf0440	Positive	163.08	91.1	162.068	C10H10O2	4-MethoxycinnaMaldehyde	Phenolic acids	197910	183840	214200	146580	24680-50-0	HMDB0032611	-
mws1478	Positive	163.12	130	162.116	C10H14N2	Nicotine	Alkaloids	3.92873e+07	3.36973e+07	3.96493e+07	3.81417e+07	54-11-5	HMDB0001934	C00745
pme2758	Negative	162.04	144	163.048	C5H9NO5	4-Hydroxy-L-glutamic acid	Amino acids and derivatives	13284.7	15618.7	12607	13460	2485-33-8	HMDB0002273	-
Lmbp000123	Positive	164.07	56.05	163.067	C6H13NO2S	L-Homomethionine	Amino acids and derivatives	310497	1193230	318647	514117	--	--	C17213
pme1419	Positive	164.07	104	163.067	C6H13NO2S	L-Methionine methyl ester	Amino acids and derivatives	24839.7	49302.3	36612.3	33969	--	--	-
Lmbn002648	Negative	163.04	119.05	164.047	C9H8O3	??-Hydroxycinnamic Acid	Phenolic acids	289820	281903	257383	277037	--	--	C02763
pme1439	Positive	165.05	119	164.047	C9H8O3	p-Coumaric acid	Phenolic acids	75242.7	92086.7	50481.3	40593	-	HMDB0128076	C00811
MWSmce248	Negative	163.04	119.05	164.047	C9H8O3	3-Hydroxycinnamic Acid	Phenolic acids	9	9	51658	87827.3	--	--	C12621
pmb0142	Positive	165.1	95.2	164.047	C9H8O3	Caffeic aldehyde	Phenolic acids	30278	27229	28907	28403.3	-	HMDB0141767	C10945
mws0159	Negative	163.04	91	164.047	C9H8O3	Phenylpyruvic acid	Organic acids	117517	76622.7	48955.7	116130	156-06-9	HMDB0000205	C00166
pme2529	Negative	163.2	101	164.068	C6H12O5	1,5-Anhydro-D-glucitol	Others	129450	214043	186070	125124	154-58-5	HMDB0002712	-
pme3083	Negative	164.04	120	165.043	C8H7NO3	2-(Formylamino)benzoic acid	Phenolic acids	90371.7	99671.7	85405	118983	3342-77-6	HMDB0004089	C05653
pme2617	Positive	166.05	102	165.046	C5H11NO3S	L-Methionine Sulfoxide	Amino acids and derivatives	6055900	5.52577e+06	5251100	5790300	62697-73-8	HMDB0002005	C02989
pme0021	Positive	166.09	120.08	165.07	C9H11NO2	L-Phenylalanine	Amino acids and derivatives	1.52503e+06	7.49477e+06	3.37677e+06	3.58397e+06	63-91-2	HMDB0000159	C00079
pme0281	Negative	165.02	121.03	166.027	C8H6O4	Terephthalic acid	Phenolic acids	2.35007e+06	2.50087e+06	2986000	3.93347e+06	100-21-0	HMDB0002428	C06337
pmc0274	Positive	167.1	121.1	166.031	C6H6N4S	6-Methylmercaptopurine	Nucleotides and derivatives	2154400	9.98893e+06	4.92503e+06	5.07977e+06	-	HMDB0060412	-
mws0344	Negative	165.04	75	166.048	C5H10O6	D-Xylonic acid	Others	741523	543946	631943	1.57663e+06	--	--	C00502
MWS0274	Negative	165.06	119.05	166.063	C9H10O3	DL-3-Phenyllactic acid	Organic acids	7382.33	4612.67	9995	17730.7	828-01-3	HMDB0000779	C01479
Lmbn005172	Negative	165.06	119.05	166.063	C9H10O3	2,6-Dimethoxybenzaldehyde	Phenolic acids	15315.3	9	9372.77	20875.3	--	--	-
Lmrn003000	Negative	165.06	103.06	166.063	C9H10O3	2-Hydroxy-3-phenylpropanoic acid	Phenolic acids	10713.9	7278.4	6275.93	12124.7	--	--	C01479
MWSmce165	Negative	165.08	59.02	166.084	C6H14O5	L-Fucitol	Others	299740	337807	495387	302790	--	--	-
pmn001681	Negative	165.09	149.06	166.099	C10H14O2	1-(4-Methoxyphenyl)-1-propanol	Phenolic acids	69113.3	71111.3	77060.7	71831.7	--	--	-
Zmjp000624	Positive	168.06	150.05	167.058	C8H9NO3	Pyridoxal	Others	98091.7	99922.7	85099.7	79799.3	66-72-8	HMDB0001545	C00250
mws2125	Negative	166.98	78.7	167.982	C3H5O6P	Phosphoenolpyruvate	Organic acids	62854	172180	210873	169673	138-08-9	HMDB0000263	C00074
MWSmce490	Negative	167.04	123.05	168.042	C8H8O4	2',4',6'-Trihydroxyacetophenone	Phenolic acids	38928	46215.7	46971	62299	480-66-0	HMDB0029644	-
MWSslk066	Positive	169.05	65.04	168.042	C8H8O4	3-Hydroxy-4-methoxybenzoic acid	Phenolic acids	68870.7	83500.3	77965.3	67308	--	--	-
Hmbp001276	Positive	169.05	65.03	168.042	C8H8O4	Gallacetophenone	Phenolic acids	479850	353010	425483	404243	--	--	-
MWSmce501	Negative	167.04	108.02	168.042	C8H8O4	Protocatechuic Acid Methyl Ester	Phenolic acids	148066	157541	82560.3	201923	--	--	-
mws0028	Negative	167.03	108.02	168.042	C8H8O4	Vanillic acid	Phenolic acids	88687.7	97539.3	104984	137287	3943-74-6	HMDB0240266	C06672
pme1383	Positive	170.08	134.1	169.074	C8H11NO3	Pyridoxine	Others	549610	732757	453377	486640	65-23-6	HMDB0000239	C00314
pme0181	Positive	170.09	124	169.085	C7H11N3O2	3-Methyl-L-Histidine	Amino acids and derivatives	52875	46659.7	41232.7	45980.3	--	--	C01152
MWS0933	Positive	170.09	124.09	169.085	C7H11N3O2	1-Methylhistidine	Amino acids and derivatives	77754	159713	185008	156537	--	--	-
Zmzn000078	Negative	168.99	78.96	169.998	C3H7O6P	Dihydroxyacetone phosphate	Others	60386.3	58287	40468.7	70751.7	57-04-5	HMDB0001473	C00111
Xmbp001692	Positive	171.03	81.03	170.022	C7H6O5	2,4,6-Trihydroxybenzoic acid	Phenolic acids	198993	309203	230447	217773	83-30-7	HMDB0029649	-
mws0024	Negative	169.01	125	170.022	C7H6O5	Gallic acid	Phenolic acids	3.57377e+06	3871100	2.55943e+06	4.54517e+06	149-91-7	HMDB0005807	C01424
Lmbn003524	Negative	171.1	99.08	172.11	C9H16O3	9-Oxononanoic acid	Organic acids	9	9	11822.4	17291.7	--	--	C16322
Zmgn004439	Negative	171.14	153.14	172.146	C10H20O2	Decanoic acid	Organic acids	9	5780.33	9	5444.2	334-48-5	HMDB0000511	C01571
pme0253	Positive	174.11	86	173.105	C8H15NO3	N-Acetyl-L-leucine	Amino acids and derivatives	31947.3	41489.3	49988	27049.3	1188-21-2	HMDB0011756	-
pme2550	Negative	173.02	137	174.016	C6H6O6	Cis-Aconitic acid	Organic acids	33261	9	57153.7	51010.3	585-84-2	HMDB0000072	C00417
MA10039492	Negative	173.01	71.03	174.016	C6H6O6	Dehydroascorbic acid	Others	405757	291117	148598	198423	490-83-5	HMDB0001264	C05422
mws0154	Negative	173.05	93	174.053	C7H10O5	Shikimic acid	Organic acids	70631.7	72114.3	120544	81654.7	138-59-0	HMDB0003070	C00493
MWS4471	Negative	173.06	58.03	174.064	C6H10N2O4	N-Alpha-Acetyl-L-Asparagine	Amino acids and derivatives	4327.8	3591.93	11805	16962	--	--	-
mws0242	Negative	173.08	111	174.089	C8H14O4	Suberic Acid	Organic acids	532057	484263	281313	683437	505-48-6	HMDB0000893	-
Zmyn000155	Negative	173.11	131.08	174.1	C7H14N2O3	N-??-Acetyl-L-ornithine	Amino acids and derivatives	12461.3	101578	81902.3	59854.3	--	--	C00437
mws0260	Positive	175.12	116	174.112	C6H14N4O2	L-Arginine	Amino acids and derivatives	84383	1947560	935493	923207	-	HMDB0062762	C00062
pme2559	Negative	174.04	88	175.048	C6H9NO5	N-Acetyl-L-Aspartic Acid	Amino acids and derivatives	4.24793e+06	5787400	9.99377e+06	4625100	997-55-7	HMDB0000812	C01042
pmb0312	Positive	176.1	91.2	175.063	C10H9NO2	5-Methoxyindole-3-carbaldehyde	Alkaloids	9	10840	16241.3	8781.83	--	--	-
pme0008	Positive	176.1	113	175.096	C6H13N3O3	L-Citrulline	Amino acids and derivatives	193317	266003	233973	232060	372-75-8	HMDB0000904	C00327
MWSmce690	Negative	175.02	59.01	176.032	C6H8O6	Erythorbic Acid; Isoascorbic Acid	Others	60720.7	54410.7	121458	112900	--	--	-
Hmfn000531	Negative	175.02	87.01	176.032	C6H8O6	L-Ascorbic acid (Vitamin C)	Others	142057	91810	82580	70575	--	--	C00072
mws4175	Negative	175.02	85.03	176.032	C6H8O6	D-Glucurono-6,3-lactone	Others	21958.3	15594	28519	24332.7	32449-92-6	HMDB0006355	C02670
Lmbn001754	Negative	175.06	115.04	176.068	C7H12O5	3-Isopropylmalic Acid	Organic acids	42567.3	53583.7	64801.7	106598	--	--	C04411
Zmgn001448	Negative	175.06	115.04	176.068	C7H12O5	2-Propylmalic Acid	Organic acids	42567.3	53583.7	64801.7	106598	--	--	C05994
Zmdp000441	Positive	178.05	88.04	177.046	C6H11NO3S	3-(Allylsulphinyl)-L-alanine	Amino acids and derivatives	25544.7	80419.3	55215.3	48813	556-27-4	HMDB0033592	-
Hmsp003093	Positive	179.03	77.04	178.027	C9H6O4	3,7-Dihydroxychromen-4-one	Others	14535.3	33192	52918.7	56666	--	--	-
mws1013	Negative	177.02	133.2	178.027	C9H6O4	Esculetin	Lignans and Coumarins	259043	207693	137667	271393	305-01-1	HMDB0030819	-
MWSmce017	Positive	179.03	133.03	178.027	C9H6O4	Daphnetin	Lignans and Coumarins	366797	372747	280447	293873	-	HMDB0130547	-
Lmgn000242	Negative	177.04	113.02	178.048	C6H10O6	4,5,6-Trihydroxy-2-oxohexanoic acid	Organic acids	18565.3	13058	5379.33	18567	--	--	C01216
pmb2795	Negative	177	145	178.063	C10H10O3	4-Methoxycinnamic acid	Phenolic acids	5494.9	8811.37	9406.33	17596.7	830-09-1	HMDB0002040	-
mws0009	Positive	179.07	91	178.063	C10H10O3	Coniferaldehyde	Phenolic acids	290757	356133	272257	260117	-	HMDB0141782	C02666
MWSmce001	Positive	181.05	107.05	180.042	C9H8O4	5-Acetylsalicylic acid	Phenolic acids	110517	61166.7	24655	62107	--	--	-
mws2212	Negative	179.03	135.05	180.042	C9H8O4	Caffeic acid	Phenolic acids	235567	809770	294980	676837	331-39-5	HMDB0001964	-
Hmln000297	Negative	179.05	59.01	180.063	C6H12O6	Inositol	Others	1.28513e+07	12453000	8.07053e+06	1.38547e+07	--	--	C00137
pmf0138	Negative	179.06	59	180.063	C6H12O6	D-Mannose	Others	12168000	11926800	6.91673e+06	1.36233e+07	--	--	C00159
pmf0139	Negative	179.06	59	180.063	C6H12O6	D-Galactose	Others	9.26803e+06	9673400	6503000	1.04283e+07	--	--	C00124
mws4170	Negative	179.06	59.01	180.063	C6H12O6	D-Glucose	Others	1.14156e+07	1.06453e+07	6.45927e+06	1.14547e+07	--	--	C00031
mws1164	Negative	179.06	59.01	180.063	C6H12O6	D-Fructose	Others	11796500	1.13106e+07	7.66723e+06	1.42183e+07	--	--	-
Lmbn004847	Negative	179.07	146.04	180.079	C10H12O3	4-Methoxyphenylpropionic acid	Phenolic acids	80411.7	147773	493853	376110	--	--	-
MWS2070	Negative	179.07	92.03	180.079	C10H12O3	Propyl 4-hydroxybenzoate	Phenolic acids	6548.1	5425.23	6418.93	8243.8	94-13-3	HMDB0032574	-
mws0093	Negative	179.07	146	180.079	C10H12O3	Coniferyl alcohol	Phenolic acids	310577	525917	2.0949e+06	1454900	458-35-5	HMDB0012915	C00590
Hmcp009963	Positive	180.14	123.07	180.138	C11H18NO+	Candicine	Alkaloids	913160	776350	1.09146e+06	798210	--	--	-
mws0250	Positive	182.08	136.1	181.074	C9H11NO3	L-Tyrosine	Amino acids and derivatives	1.08998e+07	3.57867e+07	2.19773e+07	20667000	60-18-4	HMDB0000158	C00082
MWStz070	Positive	182.08	91.05	181.074	C9H11NO3	N-(2-Hydroxy-4-methoxyphenyl)acetamide	Alkaloids	8675800	3.02393e+07	1.78487e+07	16421000	--	--	-
MWSmce455	Negative	181.05	107.01	182.058	C9H10O4	Vanillic acid methyl ester	Phenolic acids	10165.7	12193	12054.9	17075	--	--	-
mws0117	Negative	181.05	122	182.058	C9H10O4	Homovanillic acid; 4-Hydroxy-3-methoxyphenylacetic acid	Phenolic acids	9	8554.43	8987.53	10377.5	--	--	C05582
MWS3046	Negative	181.05	121.03	182.058	C9H10O4	3-(3-Hydroxyphenyl)-3-hydroxypropanoic acid	Phenolic acids	20505.6	18185	7906.8	28083.3	3247-75-4	HMDB0002643	-
mws1155	Negative	181.07	101.02	182.079	C6H14O6	D-Mannitol	Others	8684.9	9712.5	34580.3	23344.3	--	--	C00392
pme2237	Negative	181.07	101	182.079	C6H14O6	Dulcitol	Others	45622.7	47908	144488	74579	--	--	C01697
mws0214	Negative	181.07	71	182.079	C6H14O6	D-Sorbitol	Others	70036.7	57091	141357	109091	--	--	C00794
pme2596	Positive	184.06	148	183.053	C8H9NO4	4-Pyridoxic acid	Others	221800	332157	482077	313443	82-82-6	HMDB0000017	C00847
pme0309	Negative	183.03	124	184.037	C8H8O5	3-O-Methylgallic Acid	Phenolic acids	587243	681737	184263	729430	--	--	C05616
mws4171	Negative	183.03	107.01	184.037	C8H8O5	2,4,6-Trihydroxybenzoic acid methyl ester	Phenolic acids	14727.7	15137.7	9	15941.7	3147-39-5	HMDB0029650	-
MWSmce230	Negative	183.03	124.02	184.037	C8H8O5	Methyl gallate	Phenolic acids	1.29991e+06	1567770	453937	1649100	--	--	-
pmb1754	Positive	184	125	184.073	C5H15NO4P+	O-Phosphocholine	Alkaloids	1.28925e+06	2.44647e+06	1887400	2.19883e+06	626852	HMDB0001565	C00588
MWSmce329	Positive	185.08	125.06	184.074	C9H12O4	Antiarol; 3,4,5-Trimethoxyphenol	Phenolic acids	73863	102590	80239.7	74595	--	--	-
MWS1816	Negative	183.14	183.14	184.146	C11H20O2	10-Undecenoic acid	Lipids	37369.3	37198	36603.3	34008.7	--	--	-
Zmgn000447	Negative	184.98	78.96	185.993	C3H7O7P	3-Phospho-D-glyceric acid	Others	9	9	115404	166447	-	HMDB0060180	C00197
mws0752	Negative	185.15	185.16	186.162	C11H22O2	Undecylic Acid	Lipids	798107	866060	787093	999510	112-37-8	HMDB0000947	-
Hmmp001310	Positive	188.07	118.07	187.063	C11H9NO2	3-Indoleacrylic acid	Alkaloids	1.1037e+07	4.80713e+07	2.27753e+07	24214000	1204-06-4	HMDB0000734	-
pmn001492	Negative	187.1	123.1	188.041	C11H8O3	Ayapin	Lignans and Coumarins	52748	55335.7	91644.7	88051	--	--	-
pme0137	Negative	187.07	125	188.08	C7H12N2O4	N-Acetyl-L-Glutamine	Amino acids and derivatives	506417	574283	1115100	628530	2490-97-3	HMDB0006029	-
mws0237	Negative	187.1	125	188.105	C9H16O4	Azelaic acid	Organic acids	842857	858890	1.53523e+06	1.50793e+06	123-99-9	HMDB0000784	-
mws5041	Positive	189.12	86.1	188.116	C8H16N2O3	L-Glycyl-L-isoleucine	Amino acids and derivatives	213723	398700	560880	307487	--	--	-
mws0736	Positive	189.12	86	188.116	C8H16N2O3	N-Glycyl-L-leucine	Amino acids and derivatives	261440	399637	552633	320543	--	--	-
pme0122	Positive	189.12	126	188.116	C8H16N2O3	N6-Acetyl-L-lysine	Amino acids and derivatives	153987	346477	98397.7	162230	692-04-6	HMDB0000206	C02727
Zmdp000292	Positive	189.14	70.07	188.127	C7H16N4O2	Arginine methyl ester	Amino acids and derivatives	158690	594973	317673	342880	--	--	-
Zmjp000182	Positive	189.13	70.07	188.127	C7H16N4O2	N-Monomethyl-L-arginine	Amino acids and derivatives	200977	580483	320133	338980	17035-90-4	HMDB0029416	-
pme3388	Positive	189.13	144	188.127	C7H16N4O2	Homoarginine	Amino acids and derivatives	42152	124178	80940	70992.3	156-86-5	HMDB0000670	-
Zmzp000145	Positive	189.16	84.08	188.152	C9H20N2O2	Trimethyllysine	Amino acids and derivatives	214130	402893	482683	328217	19253-88-4	HMDB0001325	C03793
pme0075	Negative	188.06	128	189.064	C7H11NO5	N-Acetyl-L-glutamic acid	Amino acids and derivatives	148303	171683	353853	192957	1188-37-0	HMDB0001138	C00624
pme2244	Positive	190.09	118.07	189.07	C11H11NO2	3-Indolepropionic acid	Alkaloids	10926	46583.7	14875	23844.7	830-96-6	HMDB0002302	-
mws0193	Positive	190.12	127	189.111	C7H15N3O3	L-Homocitrulline	Amino acids and derivatives	282237	203677	73697.7	200290	1190-49-4	HMDB0000679	-
pme0278	Positive	191.1	128	190.095	C7H14N2O4	2,6-Diaminooimelic acid	Organic acids	79511.3	74070	98473.7	80784.7	--	--	C00666
mws1611	Positive	191.11	117.07	190.099	C12H14O2	Z-Ligustilide	Others	15374	18190.3	25530.3	20228.3	--	--	-
mws0597	Negative	190.05	146	191.058	C10H9NO3	5-Hydroxyindole-3-acetic acid	Alkaloids	650500	367607	148500	556327	54-16-0	HMDB0000763	C05635
MWSslk140	Positive	192.07	56.05	191.062	C7H13NO3S	N-Acetyl-L-Methionine	Amino acids and derivatives	44740.7	61816.3	37560.7	48696.7	65-82-7	HMDB0011745	-
mws0281	Negative	191.02	111.01	192.027	C6H8O7	Citric Acid	Organic acids	14170000	1.26876e+07	8.74037e+06	11973000	77-92-9	HMDB0000094	C00158
Zmyn000453	Negative	191.02	111.01	192.027	C6H8O7	Isocitric Acid	Organic acids	1.26359e+07	1.23983e+07	1.09005e+07	9.11927e+06	30810-51-6	HMDB0033717	C00311
Cmpp003619	Positive	193.05	105.07	192.042	C10H8O4	6,7-Dihydroxy-4-methylcoumarin	Lignans and Coumarins	9	9	265877	174437	--	--	-
MWSCX014	Positive	193.05	133.03	192.042	C10H8O4	Scopoletin (7-Hydroxy-6-methoxycoumarin)	Lignans and Coumarins	45163000	5.98933e+07	1.81193e+07	37845000	--	--	C01752
Hmcp002123	Positive	193.05	178.02	192.042	C10H8O4	Isoscopoletin (6-Hydroxy-7-Methoxycoumarin)	Lignans and Coumarins	4.05617e+07	5.29183e+07	15540000	3.41757e+07	--	--	-
mws0277	Negative	191.06	85	192.063	C7H12O6	Quinic Acid	Organic acids	1.94963e+07	1.64153e+07	16943000	1.99393e+07	91-63-4	HMDB0042004	C00296
MWS1933	Positive	194.08	119.05	193.074	C10H11NO3	N-(2-Methylbenzoyl)glycine	Amino acids and derivatives	15466.3	19587.4	14742.7	17417.7	42013-20-7	HMDB0011723	-
mws1189	Negative	193.04	72.8	194.033	C6H10O7	D-Galacturonic acid	Others	121373	145533	130248	164317	--	--	C00333
pme3705	Negative	193.04	73	194.043	C6H10O7	D-Glucoronic acid	Others	29098	28529.3	18020.3	37958	--	--	C00191
mws0014	Negative	193.05	134.01	194.058	C10H10O4	Ferulic acid	Phenolic acids	312717	568067	988670	903823	--	--	C01494
pme0422	Negative	193.06	134	194.058	C10H10O4	Isoferulic Acid	Phenolic acids	290967	447863	870893	792937	--	--	-
MWSslk097	Positive	195.06	163.04	194.058	C10H10O4	Dimethyl phthalate	Phenolic acids	71994	99875.3	104930	63545.7	--	--	-
mws2104	Negative	193.07	99.01	194.079	C7H14O6	D-Pinitol	Others	40184.7	28406.3	9	40298.3	10284-63-6	HMDB0034219	-
mws2218	Positive	195.09	83.06	194.08	C8H10N4O2	Caffeine	Alkaloids	41231.3	36123	17936.1	21798.3	58-08-2	HMDB0001847	C07481
MWS1771	Positive	196.1	91.05	195.09	C10H13NO3	L-Tyrosine methyl ester	Amino acids and derivatives	53480	81579.7	77154.3	61030.3	1080-06-4	HMDB0029217	-
pme0534	Negative	195.05	74.9	196.058	C6H12O7	Gluconic acid	Others	7405300	7.93967e+06	9897300	5805100	526-95-4	HMDB0000625	C00257
pmf0319	Negative	195.07	137	196.074	C10H12O4	Acetosyringone	Others	67070.5	9	6222.83	38699.3	--	--	-
pme3827	Positive	198.08	152.2	197.069	C9H11NO4	3,4-Dihydroxy-L-phenylalanine (L-Dopa)	Amino acids and derivatives	3.25327e+06	1243520	659513	1619700	--	--	C00355
Lmgp001948	Positive	198.08	142.95	197.069	C9H11NO4	N-Hydroxytyrosine	Amino acids and derivatives	107677	98377	54431	100919	64448-49-3	HMDB0038750	-
mws0027	Negative	197.05	123	198.053	C9H10O5	Syringic acid	Phenolic acids	67135.3	56622.7	73283.3	95665.7	530-57-4	HMDB0002085	C10833
Zmzn000079	Negative	199	78.96	200.009	C4H9O7P	D-Erythrose-4-phosphate	Others	86652.7	90526.7	86240	121823	585-18-2	HMDB0001321	C00279
pmb2640	Negative	199.17	199.17	200.178	C12H24O2	Dodecanoic acid (Lauric acid)	Lipids	225793	412827	213160	479957	--	--	C02679
mws5037	Positive	203.14	86.1	202.132	C9H18N2O3	L-Alanyl-L-leucine	Amino acids and derivatives	49741.7	50235	67941	48792.3	-	HMDB0028691	-
MWS1844	Positive	203.14	129.07	202.136	C14H18O	2-Pentyl-3-phenyl-2-propenal	Others	16483.8	17434	9	6616.13	122-40-7	HMDB0031313	-
MWS5164	Positive	203.15	70.07	202.143	C8H18N4O2	N,N'-Dimethylarginine;SDMA	Amino acids and derivatives	153187	255887	263513	221547	--	--	-
mws0018	Positive	203.22	83	202.216	C10H26N4	Spermine	Alkaloids	25063000	2.25517e+07	2.47313e+07	2.22707e+07	71-44-3	HMDB0001256	C00750
pme2060	Positive	204.25	136	203.117	C10H13N5	N6-Isopentenyladenine	Nucleotides and derivatives	3821.73	5644.23	3788.83	5114.43	--	--	C04083
mws0282	Negative	203.08	116.05	204.09	C11H12N2O2	L-Tryptophan	Amino acids and derivatives	3186520	14399100	6.06433e+06	1.07067e+07	73-22-3	HMDB0000929	C00078
pmb0818	Positive	206.1	147.5	205.074	C11H11NO3	Methoxyindoleacetic acid	Alkaloids	654280	2.92503e+06	1569100	1722300	3471-31-6	HMDB0004096	C05660
pme1261	Positive	206.14	76	205.131	C9H19NO4	D-Panthenol	Others	104553	58737.3	64462.7	60855.3	81-13-0	HMDB0004231	C05944
Lmbn013410	Negative	205.16	189.13	206.167	C14H22O	2,4-Di-Tert-Butylphenol	Phenolic acids	181970	175690	143333	214633	--	--	-
Lmln010063	Negative	205.16	189.13	206.167	C14H22O	2,6-Di-tert-butylphenol	Phenolic acids	170923	157393	141123	204887	--	--	-
Zmgn002106	Negative	206.08	58.03	207.09	C11H13NO3	N-Acetyl-L-phenylalanine	Amino acids and derivatives	542940	634187	540727	1044460	2018-61-3	HMDB0000512	C03519
Lmbp002962	Positive	209.05	194.02	208.037	C10H8O5	Isofraxetin	Lignans and Coumarins	149937	295300	336247	258950	--	--	-
mws1014	Positive	209.04	149.1	208.037	C10H8O5	Fraxetin (7,8-Dihydroxy-6-methoxycoumarin)	Lignans and Coumarins	438267	617503	941173	612690	--	--	-
mws1212	Positive	209.08	177.3	208.074	C11H12O4	Ferulic acid methyl ester	Phenolic acids	460400	661920	1.43441e+06	885807	--	--	-
pme3443	Negative	207.07	192	208.074	C11H12O4	Sinapinaldehyde	Phenolic acids	1.70213e+06	1.49263e+06	671043	1.92387e+06	--	--	C05610
Zmpn000199	Negative	209.03	85.03	210.038	C6H10O8	D-Galactaric acid	Others	344757	465937	636173	265807	--	--	C00879
Zmyn000108	Negative	209.03	85.03	210.038	C6H10O8	D-Saccharic acid	Others	29666.7	24199	9368.67	55018	--	--	C00818
Hmcn000192	Negative	209.07	59.01	210.073	C7H14O7	Sedoheptulose	Others	393333	462240	428877	483227	3019-74-7	HMDB0003219	C02076
mws0853	Negative	209.08	179	210.089	C11H14O4	Sinapyl alcohol	Phenolic acids	176813	168120	122043	235277	537-33-7	HMDB0013070	C02325
Lmbn004790	Negative	209.08	179.03	210.089	C11H14O4	Methyl 3-(3-hydroxy-4-methoxyphenyl)propanoate	Phenolic acids	177330	171114	132623	234650	--	--	-
Zmjp003163	Positive	211.13	55.05	210.126	C12H18O3	Jasmonic acid	Organic acids	65070.3	70404.7	61418.7	44810.7	59366-47-1	HMDB0032797	C08491
pme0109	Positive	212.09	166	211.084	C10H13NO4	Methyldopa	Amino acids and derivatives	9	513843	366518	131620	555-30-6	HMDB0011754	-
Hmcp001824	Positive	213.07	167.06	212.058	C12H8N2O2	Ailanindole	Alkaloids	27521.7	55598.7	84113	62775	--	--	-
pme3437	Positive	213.08	154.1	212.068	C10H12O5	Eudesmic acid (3,4,5-trimethoxybenzoic acid)	Phenolic acids	26763.3	38703	16676.5	17536.5	--	--	-
pmb0128	Positive	213.3	81	212.178	C13H24O2	??-Tridecalactone	Lipids	9	25932.7	38265.7	22105.3	--	--	-
pmb2507	Negative	213.1	97	214.024	C5H11O7P	2-Deoxyribose-1-phosphate	Nucleotides and derivatives	231600	298460	397477	198037	--	--	C00672
mws0863	Negative	213.02	97	214.024	C5H11O7P	2-Deoxyribose-5'-phosphate	Nucleotides and derivatives	126693	146197	264090	131433	--	--	C00673
mws1509	Positive	215.07	121	214.063	C13H10O3	Phenyl salicylate	Phenolic acids	9210.17	11353.1	11361.2	12168.4	118-55-8	HMDB0032018	-
pmb2873	Negative	214.1	134	215.095	C13H13NO2	3-(2-Naphthyl)-L-alanine	Amino acids and derivatives	276957	557573	1013140	1.01134e+06	--	--	-
MWS1900	Negative	215.13	153.13	216.136	C11H20O4	Undecanedioic acid	Lipids	13900.6	18053.3	47352.3	40448.3	1852-04-6	HMDB0000888	-
pme2566	Negative	217.08	199	218.09	C8H14N2O5	5-L-Glutamyl-L-amino acid	Amino acids and derivatives	32411.3	38986.3	107890	46616	--	--	-
pmb0426	Positive	219.1	174.4	218.142	C13H18N2O	N,N-Dimethyl-5-methoxytryptamine	Alkaloids	9	25480.7	41352.7	44617.3	1019-45-0	HMDB0002004	-
mws1337	Positive	220.12	202.1	219.111	C9H17NO5	D-Pantothenic Acid	Others	1324000	5506300	2426500	2799300	79-83-4	HMDB0000210	C00864
Hmyp002656	Positive	222.08	130.06	221.068	C11H11NO4	Methyl dioxindole-3-acetate	Alkaloids	33108.3	35587.3	46014	33517	-	HMDB0038991	-
mws4174	Positive	222.1	138	221.09	C8H15NO6	N-Acetyl-D-mannosamine	Others	99743	82825.7	63007.3	82332	7772-94-3	HMDB0001129	C00645
mws2608	Positive	222.1	84.05	221.09	C8H15NO6	N-Acetyl-D-galactosamine	Others	164537	101534	92547.7	119767	14131-60-3	HMDB0000853	C01132
pme2755	Positive	222	144	221.09	C8H15NO6	N-Acetyl-D-glucosamine	Others	392747	338570	413743	394717	14131-68-1	HMDB0000803	C00140
mws1639	Positive	223.06	190	222.053	C11H10O5	Isofraxidin	Lignans and Coumarins	1.09807e+06	2.29107e+06	2.30957e+06	1.60617e+06	--	--	-
Lmjp002764	Positive	223.06	190.03	222.053	C11H10O5	Umckalin (7-hydroxy-5,6-dimethoxycoumarin)	Lignans and Coumarins	1.55392e+07	1.54318e+07	13893800	1.57783e+07	--	--	-
pmp000284	Positive	223.06	208.04	222.053	C11H10O5	Fraxidin (8-Hydroxy-6,7-dimethoxycoumarin)	Lignans and Coumarins	457823	862540	888393	656403	--	--	-
pme2773	Positive	223.07	134	222.067	C7H14N2O4S	L-Cystathionine	Amino acids and derivatives	9	34275.6	29610.7	25096	56-88-2	HMDB0000099	C02291
mws5042	Positive	223.11	120.09	222.1	C11H14N2O3	L-Glycyl-L-phenylalanine	Amino acids and derivatives	170227	325710	376703	275363	-	HMDB0028848	-
mws0520	Positive	224.09	136	223.084	C11H13NO4	N-Acetyl-L-tyrosine	Amino acids and derivatives	13103.3	17591	13419.1	13851.7	537-55-3	HMDB0000866	-
Zmln002252	Negative	223.03	149.03	224.032	C10H8O6	Sideretin (5,7,8-Trihydroxy-6-methoxycoumarin)	Lignans and Coumarins	16437.7	21996	16599.1	23825.3	--	--	-
mws4085	Negative	223.06	193	224.068	C11H12O5	Sinapic acid	Phenolic acids	16165.7	16117	19048.7	26768.7	-	HMDB0127488	C00482
Lmyp003951	Positive	227.09	181.09	226.084	C11H14O5	3-Hydroxy-1-(4-hydroxy-3,5-dimethoxyphenyl)propan-1-one	Phenolic acids	37588.3	39576	12121.3	25893	--	--	-
Cmsp002787	Positive	227.09	181.05	226.084	C11H14O5	3,4'-Dihydroxy-3',5'-dimethoxypropiophenone	Phenolic acids	110003	128580	153883	111173	--	--	-
pme1194	Positive	228.1	112	227.091	C9H13N3O4	2'-Deoxycytidine	Nucleotides and derivatives	57614.7	140052	217560	114463	951-77-9	HMDB0000014	C00881
Lmhp001461	Positive	229.15	70.07	228.147	C11H20N2O3	L-Prolyl-L-Leucine	Amino acids and derivatives	215667	340090	560730	328267	--	--	-
mws0119	Negative	227.2	227.2	228.209	C14H28O2	Myristic Acid	Lipids	10531400	14397000	8.86933e+06	2.12397e+07	544-63-8	HMDB0000806	C06424
Lmhp001670	Positive	231.16	72.08	230.163	C11H22N2O3	L-Valyl-L-Leucine	Amino acids and derivatives	560497	968057	1.24428e+06	747500	-	HMDB0029131	-
pmb0490	Positive	235.14	147.04	234.137	C13H18N2O2	p-Coumaroylputrescine	Alkaloids	9228200	14852000	2.04277e+07	1.30227e+07	--	--	C18326
pmb0962	Positive	235.1	118.3	234.158	C10H22N2O4	L-Lysine-Butanoic Acid	Amino acids and derivatives	12900.7	29315.9	34484.7	15813.7	--	--	-
MWSmce061	Positive	237.07	176.04	236.068	C12H12O5	Dimethylfraxetin	Lignans and Coumarins	4.83682e+06	4.63593e+06	2723470	3.82133e+06	--	--	-
Hmlp006964	Positive	237.07	176.04	236.068	C12H12O5	5,6,7-Trimethoxycoumarin	Lignans and Coumarins	4.76281e+06	4.64897e+06	2674260	3.76373e+06	--	--	-
mws4176	Positive	237.12	120.09	236.116	C12H16N2O3	L-Alanyl-L-Phenylalanine	Amino acids and derivatives	88072.3	145860	126658	103060	-	HMDB0028694	-
Hmqp001042	Positive	237.13	98.97	236.126	C10H20O6	Butyl beta-D-glucoside	Others	438943	386283	351443	372137	--	--	-
Lmyn000160	Negative	237.06	87.01	238.069	C8H14O8	Mucic acid Dimethyl Ester	Phenolic acids	499027	473617	271310	682123	--	--	-
HJAP046	Positive	239.09	206.06	238.084	C12H14O5	1-(2,4,5-Trimethoxyphenyl)-1,2-propanedione	Phenolic acids	376973	311573	330789	141700	2020-84-0	HMDB0031771	-
mws0221	Positive	241.03	152	240.024	C6H12N2O4S2	L-Cystine	Amino acids and derivatives	55041.3	53284.3	29485.7	48972.7	56-89-3	HMDB0000192	C00491
MWS0552	Negative	239.2	223.03	240.209	C15H28O2	Cis-10-Pentadecenoic Acid(C15: 1)	Lipids	502943	690783	1.08029e+06	1.07403e+06	--	--	-
pme2827	Negative	239	223	240.245	C16H32O	Palmitaldehyde	Lipids	40252000	4.01207e+07	36039000	39929000	629-80-1	HMDB0001551	C00517
MWS2910	Positive	242.11	126.07	241.106	C10H15N3O4	5-Methyl-2'-Deoxycytidine	Nucleotides and derivatives	22323	139351	70435.7	68502.3	838-07-3	HMDB0002224	-
mws1383	Positive	243.09	145	242.08	C12H10N4O2	Lumichrome	Alkaloids	34700	50373.7	35073.7	45998.3	--	--	C01727
pme0264	Positive	243.1	127	242.09	C10H14N2O5	Thymidine	Nucleotides and derivatives	9	120773	163617	94216.3	50-89-5	HMDB0000273	C00214
MWS2430	Negative	241.22	241.21	242.225	C15H30O2	13-methylmyristic acid	Lipids	91309	129413	78855.3	176927	-	HMDB0061707	-
mws0359	Negative	241.22	241.22	242.225	C15H30O2	Pentadecanoic Acid	Lipids	189587	214137	167543	240817	1002-84-2	HMDB0000826	-
pme3732	Positive	244.09	112	243.086	C9H13N3O5	Cytidine	Nucleotides and derivatives	257563	429247	358707	319217	65-46-3	HMDB0000089	C00475
ML10180524	Positive	244.09	112.05	243.086	C9H13N3O5	Cytarabine	Nucleotides and derivatives	137130	194417	200350	153030	147-94-4	HMDB0015122	-
mws0976	Negative	243.06	153	244.07	C9H12N2O6	??-Pseudouridine	Nucleotides and derivatives	50886.7	58740	70543.3	64907.7	1445-07-4	HMDB0000767	C02067
mws0248	Negative	243.06	110	244.07	C9H12N2O6	Uridine	Nucleotides and derivatives	163630	200413	103953	155597	58-96-8	HMDB0000296	C00299
MWS5231	Negative	243.16	181.16	244.167	C13H24O4	Tridecanedioic acid	Lipids	23070.3	23408.3	24808.3	29913	505-52-2	HMDB0002327	-
Lmhp002031	Positive	245.18	86.1	244.179	C12H24N2O3	L-Leucyl-L-Leucine	Amino acids and derivatives	616467	968347	587683	664493	-	HMDB0028933	-
mws0124	Positive	247.11	130	246.1	C13H14N2O3	N-(3-Indolylacetyl)-L-alanine	Amino acids and derivatives	2283.27	16192.2	13865.8	7095.67	--	--	-
pmb2591	Negative	245.09	203.2	246.1	C13H14N2O3	N-Acetyl-L-Tryptophan	Amino acids and derivatives	82809	131272	75779.7	150953	1218-34-4	HMDB0013713	-
Lmrj002087	Positive	247.13	86.09	246.121	C10H18N2O5	L-Isoleucyl-L-Aspartate	Amino acids and derivatives	9	263710	252710	208840	-	HMDB0028903	-
Zmdp001647	Positive	247.13	184.1	246.122	C10H18N2O5	??-Glutamyl-L-valine	Amino acids and derivatives	9	128383	224960	147853	--	--	-
Zm1863	Negative	246.1	59.01	247.106	C10H17NO6	Linamarin	Alkaloids	466427	781513	565460	916853	554-35-8	HMDB0033699	C01594
pme3961	Positive	252.11	136	251.102	C10H13N5O3	2'-Deoxyadenosine	Nucleotides and derivatives	250413	1.68289e+06	1.27697e+06	966077	958-09-8	HMDB0000101	C00559
MWSmce116	Positive	252.1	136.06	251.102	C10H13N5O3	5'-Deoxyadenosine	Nucleotides and derivatives	26132.3	128338	9	150186	4754-39-6	HMDB0001983	-
pme2776	Positive	253.09	137	252.086	C10H12N4O4	2'-Deoxyinosine	Nucleotides and derivatives	9	41717.7	62725.3	34833	890-38-0	HMDB0000071	C05512
MWSslk183	Positive	255.07	181.07	254.058	C15H10O4	7,8-Dihydroxy-4-phenylcoumarin	Lignans and Coumarins	17881.3	24034.3	9	14456.7	--	--	-
Hmbp003234	Positive	255.09	163.03	254.079	C12H14O6	1-O-Caffeoylglycerol	Lipids	77690.3	81080.7	74238	61649.7	--	--	-
Lmcn009122	Negative	253.22	235.21	254.225	C16H30O2	(7Z)-Hexadecenoic acid	Lipids	15980	36890	79189	98323.7	--	--	-
mws0361	Negative	253.22	235.19	254.225	C16H30O2	Palmitoleic Acid	Lipids	18150	33270.7	43688.7	61427.7	--	--	C08362
pma3101	Positive	256.08	124.1	256.082	C11H14NO6+	Nicotinate D-ribonucleoside	Others	4.17363e+06	3.23813e+06	3577700	3445200	-	HMDB0006809	C05841
MWS1888	Negative	255.09	93.03	256.095	C12H16O6	Phenyl-beta-D-glucopyranoside	Phenolic acids	19434.7	9	9	25678.7	--	--	-
mws1488	Negative	255.23	237.22	256.24	C16H32O2	Palmitic acid	Lipids	23278.3	27653.3	31144	39891.7	57-10-3	HMDB0000220	C00249
mws0120	Positive	258.11	104.11	257.103	C8H20NO6P	Choline Alfoscerate	Lipids	79796.3	116113	62624.7	81465.3	28319-77-9	HMDB0000086	C00670
MWS4412	Positive	259.1	175.08	258.089	C15H14O4	Menadiol Diacetate	Others	9	11071.7	19886	9192.83	573-20-6	HMDB0032725	-
MWSslk133	Negative	257.18	195.18	258.183	C14H26O4	1,14-Tetradecanedioic Acid	Lipids	14260	18842.3	13829	15988.7	821-38-5	HMDB0000872	-
Zmyn000110	Negative	258.04	78.96	259.046	C6H14NO8P	D-Glucosamine 1-phosphate	Others	15705.3	19948.7	23617.7	28144.3	6866-69-9	HMDB0001367	C06156
mws0866	Negative	259.02	97	260.03	C6H13O9P	D-Glucose 6-phosphate	Others	927617	1.05413e+06	1.29257e+06	1.38867e+06	56-73-5	HMDB0001401	C00092
mws1090	Negative	259.02	97	260.03	C6H13O9P	Glucose-1-phosphate	Others	1360700	3.22757e+06	4.34007e+06	1732100	59-56-3	HMDB0001586	C00103
Zmdp002216	Positive	261.14	86.1	260.137	C11H20N2O5	L-??-Glutamyl-L-leucine	Amino acids and derivatives	336323	1.8546e+06	4.24733e+06	1763900	2566-39-4	HMDB0011171	-
MWS4309	Positive	262.12	188.07	261.111	C13H15N3O3	Glycyl-tryptophan	Amino acids and derivatives	37067.7	81663	64610	46571.3	-	HMDB0028852	-
Cmyn002813	Negative	260.12	59.01	261.121	C11H19NO6	(2R)-Lotaustralin	Alkaloids	76058.3	136525	99409.7	163287	--	--	C08334
Zmpn000095	Negative	261.04	78.96	262.045	C6H15O9P	Sorbitol-6-phosphate	Others	39327.7	50680	50297.7	48136.7	20479-58-7	HMDB0005831	C00644
Lmhp001732	Positive	263.13	70.07	262.132	C14H18N2O3	L-Prolyl-L-Phenylalanine	Amino acids and derivatives	37748	64638.3	77317	47210	--	--	-
Lmtn004049	Negative	263.13	204.12	264.136	C15H20O4	Abscisic acid	Organic acids	13494.4	20408.7	61139.7	55707.3	7773-56-0	HMDB0036093	C06082
Lmhp002001	Positive	265.15	72.08	264.147	C14H20N2O3	L-Valyl-L-Phenylalanine	Amino acids and derivatives	401803	826827	938913	606837	-	HMDB0029134	-
Lmlp003161	Positive	265.15	177.06	264.147	C14H20N2O3	N-Feruloylputrescine	Alkaloids	9.17417e+06	2.03128e+07	1.89164e+07	1.33777e+07	501-13-3	HMDB0033463	C10497
Lmmp002013	Positive	267.17	179.07	266.163	C14H22N2O3	Dihydroferuloylputrescine	Alkaloids	112279	274730	248827	191150	--	--	-
pme0230	Positive	268.1	136.06	267.097	C10H13N5O4	Adenosine	Nucleotides and derivatives	41879000	5.85937e+07	30399000	3.72853e+07	58-61-7	HMDB0000050	C00212
pme1184	Positive	268.1	152	267.097	C10H13N5O4	2'-Deoxyguanosine	Nucleotides and derivatives	135248	562853	973113	450883	961-07-9	HMDB0000085	C00330
pme2890	Positive	269.06	136	268.055	C8H16N2O4S2	L-Homocystine	Amino acids and derivatives	6367.57	16422.7	11077.9	11304.6	626-72-2	HMDB0000676	C01817
mws1060	Negative	267.07	135	268.081	C10H12N4O5	9-(Arabinosyl)hypoxanthine	Nucleotides and derivatives	476923	423010	290433	509443	--	--	-
pme1119	Positive	269.09	137	268.081	C10H12N4O5	Inosine	Nucleotides and derivatives	134396	122879	70919	95943.7	58-63-9	HMDB0000195	C00294
pmp000086	Positive	269.1	177.05	268.095	C13H16O6	1-Feruloyl-sn-glycerol	Phenolic acids	418543	533577	284007	345673	--	--	-
pmp000087	Positive	269.1	177.05	268.095	C13H16O6	2-Feruloyl-sn-glycerol	Phenolic acids	428447	540617	333963	402120	--	--	-
mws0383	Negative	267.23	267.23	268.24	C17H32O2	10-Heptadecenoic Acid	Lipids	816523	1.24569e+06	894687	1.65023e+06	--	--	-
Hmcp009386	Positive	271.1	147.05	270.089	C16H14O4	Alloimperatorin	Lignans and Coumarins	18790	38036.7	108526	32838.3	--	--	-
MWS20159	Positive	271.12	91.05	270.11	C13H18O6	Phenyl-??-D-glucopyranoside	Others	20655	30698.7	16946.7	27767.7	--	--	-
pmf0293	Negative	269.29	209.2	270.292	C18H38O	1-Octadecanol	Lipids	37442.3	36555.3	36372.7	36820.3	112-92-5	HMDB0002350	-
pme0376	Negative	271.06	151	272.068	C15H12O5	Naringenin (5,7,4'-Trihydroxyflavanone)	Flavonoids	49891.7	57871	210263	176733	--	--	C00509
mws0914	Negative	271.06	151	272.068	C15H12O5	Pinobanksin	Flavonoids	49362	59602	245247	191150	--	--	C09826
MWSmce675	Negative	271.08	108.02	272.09	C12H16O7	Arbutin	Phenolic acids	15822.7	538440	212045	352413	497-76-7	HMDB0029943	C06186
Lmmn003323	Negative	271.23	225.22	272.235	C16H32O3	2-Hydroxyhexadecanoic acid	Organic acids	994300	1844500	2.62393e+06	3.65233e+06	16452-51-0	HMDB0031057	-
pmp001264	Positive	274.27	256.27	273.267	C16H35NO2	Hexadecylsphingosine	Lipids	6896400	6.94507e+06	6619800	6.04243e+06	--	--	-
pme1201	Negative	273.08	167	274.084	C15H14O5	Phloretin	Flavonoids	35371	55013	98983.7	117023	60-82-2	HMDB0003306	C00774
Zmhn004964	Negative	273.11	137.03	274.121	C16H18O4	3,4-Dihydroxy-5,4'-dimethoxybibenzyl	Phenolic acids	18051.4	11412.5	28228.3	32748	--	--	-
MWSslk154	Positive	277.13	115.04	276.121	C12H20O7	Triethyl citrate	Organic acids	54281	50305.3	31155	38751	77-93-0	HMDB0034263	-
Zmdp001663	Positive	279.1	133.03	278.094	C10H18N2O5S	??-glutamylmethionine	Amino acids and derivatives	9	79412	130380	56201.3	17663-87-5	HMDB0034367	-
Lmxp011770	Positive	279.16	149.02	278.152	C16H22O4	Diisobutyl phthalate	Phenolic acids	20809000	19646000	2.85307e+07	2.15147e+07	--	--	-
MWSmce341	Positive	279.16	149.03	278.152	C16H22O4	Butyl isobutyl phthalate	Phenolic acids	2.08873e+07	2.07423e+07	2.93393e+07	2.17653e+07	--	--	-
Lmlp012720	Positive	279.16	149.02	278.152	C16H22O4	Dibutyl phthalate	Phenolic acids	21089000	1.97387e+07	29176000	20890000	--	--	-
mws5035	Positive	279.17	120.08	278.163	C15H22N2O3	L-Leucyl-L-phenylalanine	Amino acids and derivatives	264893	406867	226413	268820	--	--	-
pmb0889	Positive	279.23	95.1	278.225	C18H30O2	Punicic acid (9Z,11E,13Z-octadecatrienoic acid)	Lipids	1534480	2395000	2020400	1722300	--	--	-
mws0366	Negative	277.22	277.22	278.225	C18H30O2	??-Linolenic Acid	Lipids	1.32201e+07	16286000	1.68133e+07	23310000	--	--	C06426
Lmbn005923	Negative	277.22	59.01	278.225	C18H30O2	Crepenynic acid	Lipids	211197	264317	285490	390913	--	--	C07289
mws0367	Negative	277.22	277.22	278.225	C18H30O2	??-Linolenic Acid	Lipids	1.09087e+07	1.38323e+07	1.43923e+07	2.04033e+07	--	--	C06427
pmb1650	Positive	279.2	149.4	278.225	C18H30O2	Octadeca-11E,13E,15Z-trienoic acid	Lipids	9177600	8.51517e+06	1.27927e+07	9567200	--	--	-
Lmhn002926	Negative	279.05	163.04	280.058	C13H12O7	p-Coumaroylmalic acid	Phenolic acids	142550	179077	123531	271907	--	--	-
mws0629	Positive	281.11	166	280.106	C13H16N2O5	L-Aspartyl-L-Phenylalanine	Amino acids and derivatives	865813	856113	739843	700623	--	--	-
mws1491	Negative	279.23	279.23	280.24	C18H32O2	Linoleic acid	Lipids	1.74444e+07	36351000	4.02877e+07	3.94703e+07	506-21-8	HMDB0006270	C01595
Lmbn006152	Negative	279.23	59.01	280.24	C18H32O2	(9Z,11E)-Octadecadienoic acid	Lipids	14444.3	27373	30191.3	30593.7	2420-56-6	HMDB0005048	C04056
MWS4354	Positive	282.12	150.08	281.112	C11H15N5O4	N6-methyladenosine	Nucleotides and derivatives	51790.7	60529.7	71397	55254.7	1867-73-8	HMDB0004044	-
Hmhp001812	Positive	282.12	136.06	281.112	C11H15N5O4	2'-O-Methyladenosine	Nucleotides and derivatives	49364.3	90356.7	150621	84797	2140-79-6	HMDB0004326	-
YC512118	Positive	282.28	247.24	281.272	C18H35NO	Oleamide (9-Octadecenamide)	Lipids	51202.3	63467.7	11719.3	41154	--	--	-
mws2623	Negative	281.25	281.25	282.256	C18H34O2	11-Octadecanoic acid(Vaccenic acid)	Lipids	7.16697e+06	12197900	1.26336e+07	1.91467e+07	--	--	-
mws0396	Negative	281.25	281.25	282.256	C18H34O2	Elaidic Acid	Lipids	617606	1.43107e+06	9	4.19783e+06	112-79-8	HMDB0000573	-
Lmyn012331	Negative	281.25	281.25	282.256	C18H34O2	Petroselinic acid	Lipids	6.42707e+06	1.10302e+07	1.20914e+07	17772000	593-39-5	HMDB0002080	-
pme1178	Positive	284.1	152	283.092	C10H13N5O5	Guanosine	Nucleotides and derivatives	4.07803e+06	7133300	3703200	4.14483e+06	118-00-3	HMDB0000133	C00387
Zmyp000878	Positive	284.1	152.06	283.092	C10H13N5O5	Crotonoside; 2-Hydroxyadenosine	Nucleotides and derivatives	9	8.72847e+06	5.02593e+06	5342200	--	--	-
Zmzp005934	Positive	284.3	102.09	283.288	C18H37NO	Stearamide	Alkaloids	96626.7	142692	120863	162580	124-26-5	HMDB0034146	-
mws0668	Negative	283.07	151	284.076	C10H12N4O6	Xanthosine	Nucleotides and derivatives	90142.3	94769	9	126773	146-80-5	HMDB0000299	C01762
MWSslk110	Positive	285.1	123.04	284.09	C13H16O7	Helecin	Phenolic acids	39880.7	56850	40672.7	41652.7	--	--	-
Jmwp003339	Positive	285.13	123.04	284.126	C14H20O6	2-Phenylethyl beta-D-glucopyranoside	Phenolic acids	54193	64515.7	48707	39948.3	18997-54-1	HMDB0029819	-
mws1489	Negative	283.26	283.26	284.272	C18H36O2	Stearic Acid	Lipids	1.57207e+07	30631600	2.12027e+07	9.29627e+06	57-11-4	HMDB0000827	C01530
Zmyn005026	Negative	283.26	283.26	284.272	C18H36O2	16-Methylheptadecanoic acid	Lipids	14595000	28321900	21023900	7352600	2724-58-5	HMDB0031066	-
pma1751	Positive	286.09	124	285.085	C12H15NO7	N-(beta-D-Glucosyl)nicotinate	Others	711300	897837	1.39344e+06	741857	--	--	-
MWSHY0051	Positive	287.06	153.02	286.048	C15H10O6	Kaempferol (3,5,7,4'-Tetrahydroxyflavone)	Flavonoids	17412.7	9	32448.7	20595.7	--	--	C05903
mws1521	Negative	285.1	121.03	286.105	C13H18O7	Salicin	Phenolic acids	77817.3	75891.7	53069.7	135037	138-52-3	HMDB0003546	C01451
MWSslk132	Negative	285.21	223.21	286.214	C16H30O4	Hexadecanedioic acid	Lipids	69045.7	108883	120287	162170	42150-38-9	HMDB0000712	C19615
pme2289	Positive	287.2	119	286.23	C20H30O	Retinol (Vitamin A1)	Others	48381	43097.7	38915.7	39343.3	--	--	C00473
Zmyn005252	Negative	285.24	239.24	286.251	C17H34O3	3-Hydroxy-palmitic acid methyl ester	Lipids	17867	24012	29524.3	37823.7	--	--	-
mws1094	Negative	287.06	259	288.063	C15H12O6	Aromadendrin (Dihydrokaempferol)	Flavonoids	38949	45765	35160	60158.3	--	--	C00974
Lmyn007883	Negative	287.22	287.22	288.23	C16H32O4	9,16-Dihydroxypalmitic acid	Lipids	66359.3	158593	470127	383347	--	--	-
pmb3081	Negative	289	97	290.004	C6H11PO11	Glucarate O-Phosphoric acid	Others	9541500	8.82463e+06	9258600	1.06377e+07	--	--	-
pme3163	Negative	289	97	290.04	C7H15O10P	D-Sedoheptuiose 7-phosphate	Others	7.67757e+06	1.00311e+07	9.67483e+06	10498000	--	--	-
Lmyn003835	Negative	289.04	137.02	290.043	C14H10O7	4-(3,4,5-Trihydroxybenzoxy)benzoic acid	Phenolic acids	5522500	5012100	4.31897e+06	6356300	--	--	-
MWSHY0065	Positive	291.09	139.04	290.079	C15H14O6	Catechin	Flavonoids	49272000	4.46237e+07	4.14117e+07	38928000	--	--	C06562
pme0460	Positive	291.09	139.04	290.079	C15H14O6	Epicatechin	Flavonoids	5.57577e+07	4.68393e+07	4.83483e+07	5.18033e+07	--	--	C09727
mws2120	Negative	291.01	247	292.022	C13H8O8	Brevifolin carboxylic acid	Phenolic acids	459390	442830	430707	576287	--	--	-
Zmyn004548	Negative	291.2	235.17	292.204	C18H28O3	12-Oxo-phytodienoic acid	Lipids	15027.5	17252.7	10491.1	23426.3	--	--	C01226
MWSmce689	Positive	293.25	95.09	292.24	C19H32O2	Methyl linolenate	Lipids	84277	151967	140335	119873	--	--	-
Zmdn001564	Negative	293.11	164.07	294.122	C14H18N2O5	??-Glutamylphenylalanine	Amino acids and derivatives	17922.3	39239.3	135361	95859	7432-24-8	HMDB0000594	-
Zmpn003368	Negative	293.21	195.14	294.219	C18H30O3	13S-Hydroxy-9Z,11E,15Z-octadecatrienoic acid	Lipids	164016	161307	89470.3	235210	--	--	C16316
pmb2792	Negative	293.21	193.1	294.219	C18H30O3	13-Hydroxy-6,9,11-octadecatrienoic acid	Lipids	94483.3	89364.7	94601	86631.7	--	--	-
pmb2787	Negative	293.21	275.1	294.219	C18H30O3	9-Oxo-10E,12Z-octadecadienoic acid	Lipids	38387	45211.3	45843	73111	-	HMDB0004669	C14766
Zmyn004732	Negative	293.21	185.12	294.219	C18H30O3	2R-hydroxy-9Z,12Z,15Z-octadecatrienoic acid	Lipids	54793	110668	248967	227890	--	--	C16342
Lmbn005443	Negative	293.21	235.17	294.219	C18H30O3	13-KODE; (9Z,11E)-13-Oxooctadeca-9,11-dienoic acid	Lipids	25847	24459.7	19678	40367	--	--	C14765
Zmyn004676	Negative	293.21	113.1	294.219	C18H30O3	17-Hydroxylinolenic acid	Lipids	154471	256667	325787	429410	-	HMDB0011108	C16346
Lmqp000329	Positive	296.07	104.11	295.056	C8H14N3O7P	5-Aminoimidazole ribonucleotide	Nucleotides and derivatives	199587	317933	383350	339877	25635-88-5	HMDB0001235	C03373
MWS20160	Positive	296.11	85.03	295.106	C14H17NO6	Prunasin	Others	22064.7	10533	58460.3	31636	99-18-3	HMDB0034934	C00844
Hmqp005455	Positive	297.24	81.07	296.234	C18H32O3	15(R)-Hydroxylinoleic Acid	Lipids	199903	383573	379910	325887	--	--	-
Rfmb091	Negative	295.23	195.14	296.235	C18H32O3	9S-Hydroxy-10E,12Z-octadecadienoic acid	Lipids	385180	630217	427657	781870	--	--	C14767
pmb2799	Negative	295.23	195.2	296.235	C18H32O3	12,13-Epoxy-9-Octadecenoic Acid	Lipids	27765	39783	29378	48152.3	--	--	C14826
Lmbn005369	Negative	295.23	195.14	296.235	C18H32O3	13(S)-HODE;13(S)-Hydroxyoctadeca-9Z,11E-dienoic acid	Lipids	357690	579353	368290	719980	--	--	C14762
Lmbn005662	Negative	295.23	171.1	296.235	C18H32O3	9(10)-EpOME;(9R,10S)-(12Z)-9,10-Epoxyoctadecenoic acid	Lipids	61628.7	79239.7	61628	97142.3	--	--	C14825
pme1474	Positive	298.1	136	297.09	C11H15N5O3S	5'-Deoxy-5'-(methylthio)adenosine	Nucleotides and derivatives	1.43747e+07	1.66987e+07	8852600	1.22057e+07	2457-80-9	HMDB0001173	C00170
pmb0197	Positive	298.1	166.3	297.107	C11H15N5O5	N7-Methylguanosine	Nucleotides and derivatives	14086	31202.7	31907	18394.3	--	--	-
Lmqn003210	Negative	297.07	254.07	298.084	C17H14O5	5-Hydroxy-6,7-dimethoxyflavone	Flavonoids	9	9	97227	57771	--	--	-
pmf0297	Negative	297.32	183.1	298.324	C20H42O	1-Eicosanol	Lipids	51281.3	62218.7	36906.3	79783.7	629-96-9	HMDB0011619	-
Zmyn005015	Negative	298.27	254.25	299.282	C18H37NO2	Palmitoylethanolamide	Lipids	7919.57	8421.77	4398.53	13339	544-31-0	HMDB0002100	-
mws0058	Negative	299.06	284	300.063	C16H12O6	Diosmetin (5,7,3'-Trihydroxy-4'-methoxyflavone)*	Flavonoids	47829	126347	119957	156873	--	--	-
Zmbp006041	Positive	301.07	167.03	300.063	C16H12O6	6-methyl luteolin	Flavonoids	39449.7	38995.7	29295.7	31969	--	--	-
Zmhn003257	Negative	299.06	284.04	300.063	C16H12O6	5,7,2'-Trhiyroxy-8-methoxyflavone	Flavonoids	58498.3	141990	130073	179327	--	--	-
Lmjp004941	Positive	301.07	286.05	300.063	C16H12O6	Rhamnocitrin (7-Methylkaempferol)	Flavonoids	35320.7	105182	63873.3	52610.7	--	--	-
Zmhn001358	Negative	299.08	137.02	300.084	C13H16O8	4-O-Glucosyl-4-hydroxybenzoic acid	Phenolic acids	325070	404367	444123	550700	--	--	-
Zmhn001926	Negative	299.08	137.02	300.084	C13H16O8	1-O-Salicyloyl-??-D-glucose	Phenolic acids	318693	1.26065e+06	1.98695e+06	1947700	--	--	-
mws2367	Negative	299.11	119	300.121	C14H20O7	Salidroside	Phenolic acids	55812.7	82673.3	104828	97534.7	--	--	C06046
Cmmn012461	Negative	299.2	299.2	300.209	C20H28O2	Dehydroabietic acid	Terpenoids	639423	1190870	344477	1.53193e+06	-	HMDB0061925	-
Zmyn005384	Negative	299.26	253.26	300.266	C18H36O3	2R-Hydroxyoctadecanoic Acid	Lipids	371850	305017	260910	701717	--	--	-
MWS4295	Negative	299.26	253.25	300.266	C18H36O3	DL-2-hydroxystearic acid	Lipids	377327	316237	277800	731117	--	--	-
Lmqn008288	Negative	299.26	299.26	300.267	C18H36O3	3-Hydroxyoctadecanoic Acid	Lipids	707710	856617	406390	933900	--	--	-
pmb3079	Negative	300.05	96.9	301.056	C8H16NO9P	N-Acetyl-D-glucosamine-1-phosphate	Others	9	350401	9	48435.3	--	--	-
MWSmce521	Positive	302.17	137.06	301.168	C18H23NO3	Dobutamine	Alkaloids	89632	108824	71981.3	94001.7	34368-04-2	HMDB0014979	-
mws1349	Positive	302.31	109.2	301.298	C18H39NO2	Dihydrosphingosine	Lipids	9	9572.67	41798.3	18513	764-22-7	HMDB0000269	C00836
Hmyp002315	Positive	303.04	257.04	302.042	C15H10O7	3,5,7,4'-Tetrahydroxy-Coumaronochromone	Others	205245	101089	141695	136850	--	--	-
Hmsn002598	Negative	301.09	139.04	302.1	C13H18O8	Salirepin	Phenolic acids	57810.7	65360.7	62479	105383	--	--	-
Hmqn000843	Negative	301.09	123.01	302.1	C13H18O8	Tachioside	Phenolic acids	254647	245737	219720	284773	--	--	-
Zmhn000892	Negative	301.09	139.05	302.1	C13H18O8	4-O-Glucosyl-3,4-dihydroxybenzyl alcohol	Phenolic acids	60979.7	74603.3	72931.7	106017	--	--	-
MWSslk208	Negative	301.22	301.22	302.225	C20H30O2	Kaurenoic Acid	Terpenoids	415090	403280	163500	586107	--	--	C11874
mws0397	Negative	301.22	257.23	302.225	C20H30O2	Cis-5,8,11,14,17-Eicosapentaenoic Acid	Lipids	7182.37	13159	30179	25648.3	10417-94-4	HMDB0001999	C06428
Lmbn014696	Negative	301.22	301.22	302.225	C20H30O2	Pimaric acid	Terpenoids	402893	351627	9	502493	--	--	-
MWSmce549	Positive	303.25	57.07	302.246	C17H34O4	1-Monomyristin	Lipids	840657	819323	884713	687160	--	--	-
mws1375	Positive	304.15	185.09	303.143	C12H21N3O6	Nicotianamine	Alkaloids	318877	617000	467453	520403	--	--	-
mws0044	Negative	303.05	125.02	304.058	C15H12O7	Taxifolin(Dihydroquercetin)	Flavonoids	612780	644850	129830	655010	--	--	C01617
Hmqn003268	Negative	303.05	151.03	304.059	C15H12O7	5,7,3',4',5'-Pentahydroxydihydroflavone	Flavonoids	21878	25397	51634	74535.3	--	--	-
Lmmp003109	Positive	305.1	139.04	304.095	C16H16O6	3'-O-Methyl-epicatechin	Flavonoids	454063	363103	351733	323620	--	--	-
mws0369	Negative	303.23	258.9	304.24	C20H32O2	Arachidonic Acid	Lipids	19938.7	71707.7	203648	203517	506-32-1	HMDB0001043	C00219
MWSHY0098	Positive	307.08	139.04	306.074	C15H14O7	Epigallocatechin	Flavonoids	9.87653e+06	6846300	9.74323e+06	7.67517e+06	-	HMDB0141542	C12136
mws0049	Positive	307.08	139.04	306.074	C15H14O7	Gallocatechin	Flavonoids	3.20357e+06	3.37203e+06	3.20283e+06	3.18663e+06	-	HMDB0141542	C12127
pmb0496	Positive	307.18	177.05	306.169	C15H22N4O3	N-Feruloylagmatine	Alkaloids	515280	348707	440973	401883	--	--	C18325
Lmbn006210	Negative	305.25	59.01	306.256	C20H34O2	Dihomo-gamma-linolenic acid; (8Z,11Z,14Z)-Icosatrienoic acid	Lipids	9	9	5228.47	4539.97	--	--	C03242
Zmpn003698	Negative	305.25	59.01	306.256	C20H34O2	11,14,17-Eicosatrienoic acid	Lipids	9	9	3425.37	5073.7	--	--	C16522
pme1086	Negative	306.08	143	307.084	C10H17N3O6S	Glutathione reduced form	Amino acids and derivatives	15141.2	106049	140218	53447.3	--	--	C00051
pmn001610	Negative	307.26	307.3	308.272	C20H36O2	Eicosadienoic acid	Lipids	134616	225330	435267	652813	2091-39-6	HMDB0005060	C16525
pmb2857	Negative	308.1	146.1	309.106	C11H19NO9	L-Glutamic acid-O-glycoside	Amino acids and derivatives	26098.7	47838.3	57900.7	44009	--	--	-
pmb2791	Negative	309.21	209.1	310.1	C18H30O4	9-Hydroperoxy-10E,12,15Z-octadecatrienoic acid	Lipids	55850.3	54182	46685.3	77426	--	--	C16321
Zmdp001857	Positive	311.12	165.05	310.116	C14H18N2O6	??-Glutamyltyrosine	Amino acids and derivatives	27326.7	184050	362053	170150	7432-23-7	HMDB0011741	-
Zmyn004449	Negative	309.21	171.1	310.214	C18H30O4	9-Hydroxy-12-oxo-10(E),15(Z)-octadecadienoic acid	Lipids	15663	19910.5	17648.7	24711.7	--	--	C21923
Zmzn003953	Negative	309.2	227.2	310.214	C18H30O4	13(s)-hydroperoxy-(9z,11e,15z)-octadecatrienoic acid	Lipids	300800	428063	241443	567737	--	--	C04785
Lmap001823	Positive	312.11	132.04	311.101	C14H17NO7	Dhurrin	Alkaloids	10791.7	21277	35724.3	17375.7	-	HMDB0060471	C05143
Lmcp002302	Positive	312.13	180.09	311.123	C12H17N5O5	N6-(2-Hydroxyethyl)adenosine	Nucleotides and derivatives	113657	156317	158490	128097	--	--	-
pme3967	Positive	312.13	180	311.123	C12H17N5O5	2-(Dimethylamino)guanosine	Nucleotides and derivatives	115143	153350	180543	132003	--	--	-
mws0636	Positive	313.15	166	312.147	C18H20N2O3	L-Phenylalanyl-L-phenylalanine	Amino acids and derivatives	17793.8	19842.8	16707	21243	2577-40-4	HMDB0013302	-
MWSmce483	Positive	313.18	225.13	312.173	C20H24O3	Triptophenolide	Terpenoids	9	21324.7	93255.3	32574.3	--	--	-
pmn001689	Negative	311.22	223.17	312.23	C18H32O4	9-Hydroxy-12-oxo-15(Z)-octadecenoic acid	Lipids	24447	26638.3	26824.3	37819	--	--	C21924
MWS80007	Negative	311.22	249.22	312.23	C18H32O4	13-Hydroperoxy-9Z,11E-octadecadienoic acid	Lipids	150413	264380	234043	383643	--	--	-
MWS80006	Negative	311.22	293.21	312.23	C18H32O4	9-Hydroperoxy-9Z,11E-Octadecadienoic Acid	Lipids	78174	137894	123397	198210	--	--	-
Lmbn004685	Negative	311.22	223.17	312.23	C18H32O4	5S,8R-DiHODE; (5S,8R,9Z,12Z)-5,8-Dihydroxyoctadeca-9,12-dienoate	Lipids	24447	26638.3	26824.3	37819	--	--	C20186
mws1433	Positive	314.14	177.05	313.131	C18H19NO4	N-Feruloyltyramine	Alkaloids	9	546903	66656.3	195243	66648-43-9	HMDB0029365	-
MWSmce085	Negative	313.04	298.02	314.043	C16H10O7	Wedelolactone	Lignans and Coumarins	125737	110100	140442	187700	--	--	-
mws0038	Negative	313.07	283	314.079	C17H14O6	Kumatakenin	Flavonoids	5947.3	9	115469	87125	--	--	-
Lmmn002179	Negative	313.09	107.05	314.1	C14H18O8	Methyl salicylate-2-O-glucoside	Phenolic acids	25829	27795.3	19537.3	39954.3	--	--	-
Cmzp002057	Positive	315.12	255.1	314.1	C14H18O8	6-O-Acetylarbutin	Phenolic acids	33797	9	35365.3	28679.7	10338-88-2	HMDB0034060	-
Lmyn002403	Negative	313.09	101.02	314.1	C14H18O8	Mandelic acid-??-glucoside	Phenolic acids	14693	14816	12194.7	23072.3	--	--	-
MWSmce539	Positive	315.25	185.12	314.246	C18H34O4	Dibutyl sebacate	Lipids	36569	60263.7	100995	84869	--	--	-
Lmbn005487	Negative	313.24	251.24	314.246	C18H34O4	12,13-DHOME; (9Z)-12,13-Dihydroxyoctadec-9-enoic acid	Lipids	45930.3	93612.3	49908.3	110323	--	--	C14829
Lmmn004912	Negative	315.05	271.02	316.058	C16H12O7	3-O-Methylquercetin	Flavonoids	44946	160490	852913	659647	480-19-3	HMDB0002655	C04443
mws0066	Negative	315.05	151	316.058	C16H12O7	Isorhamnetin	Flavonoids	6102.27	6178	6225.07	11474.3	480-19-3	HMDB0002655	-
pmn001367	Negative	315.07	153.02	316.079	C13H16O9	Protocatechuic acid-4-O-glucoside	Phenolic acids	1.08064e+06	1.81055e+06	2.41727e+06	2156000	--	--	-
pmb2871	Negative	315.07	153	316.079	C13H16O9	1-O-Gentisoyl-??-D-glucoside	Phenolic acids	949650	1547040	1728300	1.81697e+06	--	--	-
Zmtn001661	Negative	315.11	153.02	316.116	C14H20O8	Vanilloloside	Phenolic acids	1.30019e+06	2162470	2.57613e+06	2.55193e+06	74950-96-2	HMDB0032013	-
Jmwn002172	Negative	315.11	135.04	316.116	C14H20O8	3,4-dihydroxyphenylethanol-??-D-glucopyranoside	Phenolic acids	32266	24433	53038.3	60042	--	--	-
Smln110906	Negative	315.19	315.19	316.204	C20H28O3	margoclin	Terpenoids	65858.3	86473.3	94770.7	122703	--	--	-
pmb2221	Positive	318.3	60.1	317.293	C18H39NO3	4-Hydroxysphinganine	Lipids	2.00167e+06	1.45062e+06	3192800	3.36183e+06	--	--	C12144
mws0032	Positive	319.04	153	318.038	C15H10O8	Myricetin	Flavonoids	98213	99516	39791	68083.7	529-44-2	HMDB0002755	C10107
Hmgp001996	Positive	319.05	273.04	318.039	C15H10O8	Quercetagetin; 3,3',4',5,6,7-Hexahydroxyflavone	Flavonoids	72810.7	70134	96835	72261	--	--	-
mws0945	Negative	317.21	113.1	318.219	C20H30O3	15-Oxo-5Z,8Z,11Z,13E-eicosatetraenoic acid	Lipids	1687.53	2873.63	8015.6	7545.67	81416-72-0	HMDB0010210	C04577
mws0744	Negative	319.05	301	320.053	C15H12O8	Dihydromyricetin (Ampelopsin)	Flavonoids	314170	307304	60170	329487	--	--	C02906
pmb0751	Positive	321.1	147.3	320.09	C16H16O7	Trans-5-O-(p-Coumaroyl)shikimate	Phenolic acids	32010.3	34602.7	24759.3	27647.3	--	--	C02947
MWS2685	Negative	319.23	179.11	320.235	C20H32O3	12-HETE; 12-Hydroxy-5,8,10,14-eicosatetraenoic acid	Lipids	9	3969.9	4584.97	5869.47	--	--	-
mws0954	Negative	319.23	115.04	320.235	C20H32O3	5-Hydroxy-6,8,11,14-eicosatetraenoic acid	Lipids	9	9	2792.6	3394.9	70608-72-9	HMDB0011134	C04805
Lmsp013116	Positive	321.24	123.08	320.235	C20H32O3	Ent-16??,17-Dihydroxykauran-2-one	Terpenoids	9	30494	44602.3	33280	--	--	-
mws0582	Positive	322.11	130	321.099	C11H19N3O6S	S-(Methyl)glutathione	Amino acids and derivatives	57265	78189.7	52841.3	39489	--	--	-
pmn001513	Negative	321	125	322.021	C14H10O9	Digallic Acid	Phenolic acids	96941.7	9	98385.7	100726	--	--	-
MWS20022	Negative	321.25	221.16	322.251	C20H34O3	15S-Hydroxy-8,11,13-eicosatrienoic acid	Lipids	9	3044.33	5388.9	4738.03	--	--	-
MWSslk257	Positive	324.06	112.05	323.052	C9H14N3O8P	Cytidine 5'-monophosphate(Cytidylic acid)	Nucleotides and derivatives	9	9	31438.7	29081.3	--	--	C00055
pme2074	Negative	322.4	129.7	323.21	C18H29NO4	Jasmonoyl-L-Isoleucine	Amino acids and derivatives	273733	270573	798673	828757	--	--	C18699
pme3188	Negative	323.03	211	324.036	C9H13N2O9P	Uridine 5'-monophosphate	Nucleotides and derivatives	117268	173362	88205.7	166353	58-97-9	HMDB0000288	C00105
Hmqp006023	Positive	326.27	309.27	324.266	C20H36O3	Ethyl 9-Hydroxy-10,12-octadecadienoic acid	Lipids	153517	150033	192153	167790	--	--	-
mws0983	Positive	326.31	62.06	325.298	C20H39NO2	N-Oleoylethanolamine	Alkaloids	1.08264e+06	1.18892e+06	1.4041e+06	1268500	111-58-0	HMDB0002088	-
Zmhn002301	Negative	325.09	163.04	326.1	C15H18O8	p-Coumaric acid-4-O-glucoside	Phenolic acids	170897	162748	102778	209553	--	--	-
pmn001419	Negative	325.09	163.04	326.1	C15H18O8	1-O-p-Coumaroyl-??-D-glucose	Phenolic acids	49066.7	86344.3	180960	148997	--	--	-
Lmqn000351	Negative	325.11	59.01	326.121	C12H22O10	Rutinose	Others	9	20502.7	9	27357.3	--	--	-
MWSmce195	Positive	327.15	188.08	326.152	C20H22O4	Dehydrodiisoeugenol	Lignans and Coumarins	81210	408200	1.16097e+06	498280	--	--	-
MWSmce278	Positive	327.19	159.08	326.188	C21H26O3	Acitretin	Others	35541.7	31951	30825.3	29303.3	55079-83-9	HMDB0014602	-
Hmsn002272	Negative	327.11	165.05	328.116	C15H20O8	Demethyl coniferin	Phenolic acids	47424.7	68449.7	86543.7	94032.7	--	--	-
Lmtn002233	Negative	327.11	165.05	328.116	C15H20O8	Androsin	Phenolic acids	98114.3	102786	60147	115317	--	--	-
pmn001691	Negative	327.22	291.2	328.225	C18H32O5	9,12,13-Trihydroxy-10,15-octadecadienoic acid	Lipids	46744.3	43262.7	42449.7	72436.3	--	--	-
mws0884	Negative	328.05	134.2	329.053	C10H12N5O6P	Cyclic 3',5'-Adenylic acid	Nucleotides and derivatives	165217	251067	188073	266470	60-92-4	HMDB0000058	C00575
mws0917	Negative	329.07	314	330.074	C17H14O7	3,7-Di-O-methylquercetin	Flavonoids	9	9338.17	26983.3	23480.3	61395	HMDB0029263	C01265
Lmsp009334	Positive	331.08	253.05	330.074	C17H14O7	Rhamnazin (3,4',5-Trihydroxy-3',7-dimethoxyflavone)	Flavonoids	9	9	45492.3	18383	--	--	-
pmp000004	Positive	331.08	316.06	330.074	C17H14O7	4',5,7-Trihydroxy-3',6-dimethoxyflavone (Jaceosidin)	Flavonoids	47111.3	47450.3	60196	45297.3	--	--	-
Lmtn002565	Negative	329.11	167.03	330.095	C14H18O9	1-O-Vanilloyl-D-Glucose	Phenolic acids	2172000	2.69883e+06	3022100	3.83307e+06	--	--	-
Lmsp008681	Positive	331.12	197.05	330.11	C18H18O6	5-Hydroxy-7,8,4'-Trimethoxyflavanone	Flavonoids	9	26721	24457	19243.3	--	--	-
Lmzp003012	Positive	331.12	313.11	330.11	C18H18O6	3-Hydroxy-4',5,7-Trimethoxyflavanone	Flavonoids	82033.7	117080	278833	142137	--	--	-
Lmbn004240	Negative	329.23	199.13	330.241	C18H34O5	9,10-Dihydroxy-12,13-epoxyoctadecanoic acid	Lipids	3679.37	4815.17	12015.9	11620.7	--	--	C14837
Lmbn003970	Negative	329.23	211.14	330.241	C18H34O5	9,12,13-TriHOME; 9(S),12(S),13(S)-Trihydroxy-10(E)-octadecenoic acid	Lipids	2090.43	9	14324.7	16376	--	--	C14833
pmn001694	Negative	329.23	229.15	330.241	C18H34O5	9,10,13-Trihydroxy-11-Octadecenoic Acid	Lipids	89509	153319	124307	185993	29907-57-1	HMDB0004710	C14835
pmp001284	Positive	331.28	313.27	330.277	C19H38O4	Monopalmitin	Lipids	266237	275710	291037	409253	32899-41-5	HMDB0011564	-
pme3184	Positive	332.08	136	331.068	C10H14N5O6P	2'-Deoxyadenosine-5'-monophosphate	Nucleotides and derivatives	493603	458657	488227	391287	653-63-4	HMDB0000905	C00360
pmb0789	Positive	332.13	152.07	331.127	C14H21NO8	Pyridoxine-5'-O-glucoside	Others	1.34197e+06	1.2011e+06	1.30827e+06	1.04623e+06	--	--	-
pmc0066	Positive	333.05	137.05	332.052	C10H13N4O7P	2'-Deoxyinosine-5'-monophosphate	Nucleotides and derivatives	27623.3	38714.3	51928	47804.3	--	--	C06196
Lmfn000604	Negative	331.07	169.01	332.074	C13H16O10	6-O-Galloyl-D-glucose	Phenolic acids	1.41083e+06	1345990	890137	1.84603e+06	--	--	-
Hmln000873	Negative	331.07	169.01	332.075	C13H16O10	2-O-Galloyl-D-glucose	Phenolic acids	143290	170683	396007	318020	--	--	-
Lmmn001294	Negative	331.1	153.02	332.111	C14H20O9	Koaburaside	Phenolic acids	710307	819380	958477	1.02434e+06	--	--	-
Hmqn005002	Negative	331.23	299.2	332.234	C21H32O3	12-Hydroxymethylabietate	Terpenoids	4446.87	3467.23	9	3994.7	--	--	-
mws0675	Positive	335.06	123	334.057	C11H15N2O8P	??-Nicotinamide mononucleotide	Nucleotides and derivatives	129060	181287	72736.3	134663	1094-61-7	HMDB0000229	C00455
pmn001519	Negative	335.04	124	336.048	C15H12O9	Galloyl Methyl gallate	Phenolic acids	80580.3	69915.7	60308.3	121080	--	--	-
pmb3074	Negative	337.09	191.05	338.1	C16H18O8	5-O-p-Coumaroylquinic acid	Phenolic acids	39991	53143.3	18363.3	69863	--	--	C12208
pmn001421	Negative	337.09	191.05	338.1	C16H18O8	3-O-p-Coumaroylquinic acid	Phenolic acids	65209	120490	15860	92161.7	--	--	-
Zmyn000083	Negative	338.99	78.96	339.996	C6H14O12P2	D-Glucose 1,6-bisphosphate	Others	5402.57	8055.97	5423.4	9798.37	--	--	C01231
Cmyn001328	Negative	339.07	177.02	340.079	C15H16O9	Daphnin	Lignans and Coumarins	6.09327e+06	4.51963e+06	1.43243e+06	5.72757e+06	--	--	-
mws1015	Negative	339.07	177	340.079	C15H16O9	Esculin (6,7-DihydroxyCoumarin-6-glucoside)	Lignans and Coumarins	6.64913e+06	5.01277e+06	1.65943e+06	6142200	--	--	-
Lmbn001162	Negative	339.07	177.02	340.079	C15H16O9	Esculetin-7-O-glucoside	Lignans and Coumarins	6241900	5.21537e+06	1.46613e+06	6.19563e+06	--	--	-
Jmwn002620	Negative	341.09	161.02	342.095	C15H18O9	Vanillic Acid-4-O-Glucuronide	Phenolic acids	396513	410247	377960	472243	-	HMDB0060024	-
pmn001420	Negative	341.09	179.04	342.095	C15H18O9	1-O-Caffeoyl-??-D-glucose	Phenolic acids	461207	508700	319040	677537	--	--	-
Zmhn001793	Negative	341.09	179.03	342.096	C15H18O9	6-O-Caffeoyl-D-glucose	Phenolic acids	471680	534080	459227	700873	--	--	-
MWSHY0118	Positive	343.12	282.09	342.11	C19H18O6	5,6,7,4'-Tetramethoxyflavone	Flavonoids	818030	947600	953197	803850	1168-42-9	HMDB0030575	-
mws1080	Negative	341.11	179	342.116	C12H22O11	Galactinol	Others	3.01333e+06	3.38413e+06	4.36127e+06	5.39617e+06	--	--	C01235
mws5038	Negative	341.11	89.02	342.116	C12H22O11	Isomaltulose	Others	1575600	1346360	1.44602e+06	2.44277e+06	--	--	-
pme0519	Negative	341.11	119.03	342.116	C12H22O11	D-Sucrose	Others	4.02577e+06	4.18557e+06	4564200	6.64323e+06	--	--	C00089
Lmsn000381	Negative	341.11	89.02	342.116	C12H22O11	D-Maltose	Others	1.36283e+06	1593600	1.76657e+06	2.13123e+06	--	--	-
mws1333	Negative	341.11	113	342.116	C12H22O11	Melibiose	Others	1.86377e+06	1.90833e+06	1.71863e+06	2.99683e+06	--	--	C05402
mws0264	Negative	341.11	119	342.116	C12H22O11	D-Trehalose	Others	1146580	1.25338e+06	828423	2.09733e+06	--	--	C01083
mws0906	Negative	341.12	179	342.131	C16H22O8	Coniferin	Phenolic acids	1.08173e+06	1036110	1.01106e+06	1.08702e+06	531-29-3	HMDB0013682	C00761
Zmhp004065	Positive	345.1	330.07	344.089	C18H16O7	7,8-Dihydroxy-5,6,4'-trimethoxyflavone	Flavonoids	68239.3	83139.7	110187	88489.7	--	--	-
MWSslk092	Negative	343.08	328.06	344.09	C18H16O7	Usnic acid	Phenolic acids	6749.83	3574.97	9	6886.83	--	--	-
Lmmn000774	Negative	343.1	181.05	344.111	C15H20O9	Dihydrocaffeoylglucose	Phenolic acids	233243	185170	102875	256357	--	--	-
MWS1983	Negative	343.12	89.03	344.132	C12H24O11	Maltitol	Others	40337.7	36556.7	38028.3	78770.7	585-88-6	HMDB0002928	-
mws0609	Negative	344.04	150	345.047	C10H12N5O7P	Guanosine 3',5'-cyclic monophosphate	Nucleotides and derivatives	214510	247580	246353	264973	7665-99-8	HMDB0001314	C00942
pmb0801	Positive	346.11	184.1	345.106	C14H19NO9	4-Pyridoxic acid-O-glucoside	Others	1.18997e+06	1.63497e+06	4899100	2296100	--	--	-
MWSmce600	Positive	346.31	91.05	345.303	C23H39NO	N-Benzylpalmitamide	Alkaloids	2808.37	1024.33	3228.13	2328.83	--	--	-
Lmtn000940	Negative	345.08	139.04	346.09	C14H18O10	1-O-(3,4-Dihydroxy-5-methoxy-benzoyl)-glucoside	Phenolic acids	81562.3	91622.7	97064	188683	--	--	-
pmb0981	Positive	348.07	136	347.063	C10H14N5O7P	Adenosine 5'-monophosphate	Nucleotides and derivatives	2.07257e+06	4.11197e+06	1177970	2.05767e+06	61-19-8	HMDB0000045	C00020
mws0874	Negative	346.06	210.9	347.063	C10H14N5O7P	3'-Adenylic Acid	Nucleotides and derivatives	16373.3	28902.7	12513.5	15650.3	84-21-9	HMDB0003540	C01367
pmb0532	Positive	349.05	137.3	348.047	C10H13N4O8P	Inosine 5'-monophosphate	Nucleotides and derivatives	201467	367697	142513	181347	131-99-7	HMDB0000175	C00130
MWS0994	Negative	351.08	164.03	352.087	C10H16N4O10	N-Carbamoyl-L-aspartate	Amino acids and derivatives	20873	15358.3	17757.7	18164.7	13184-27-5	HMDB0000828	C00438
Lmhp011388	Positive	353.27	261.22	352.261	C21H36O4	2-??-Linolenoyl-glycerol	Lipids	3.16667e+06	4.05597e+06	3.78833e+06	3729900	--	--	-
Lmhp011562	Positive	353.27	261.22	352.261	C21H36O4	1-??-Linolenoyl-glycerol	Lipids	3.10657e+06	3.64013e+06	3.64117e+06	3.45213e+06	--	--	-
pme1816	Negative	353.09	191	354.095	C16H18O9	Neochlorogenic acid (5-O-Caffeoylquinic acid)	Phenolic acids	100022	154959	50261.7	134060	--	--	-
mws0748	Negative	353.09	191.1	354.095	C16H18O9	1-Caffeoylquinic acid	Phenolic acids	71263.7	37475.3	49622.7	88775	1241-87-8	HMDB0030652	-
mws0178	Negative	353.09	191.01	354.095	C16H18O9	Chlorogenic acid (3-O-Caffeoylquinic acid)	Phenolic acids	560070	842287	302260	810660	--	--	C00852
mws1077	Positive	355.1	193.05	354.095	C16H18O9	Scopoletin-7-O-glucoside (Scopolin)	Lignans and Coumarins	6.51577e+06	1.00931e+07	2.47927e+06	5.59357e+06	--	--	C01527
mws2108	Negative	353.09	191.05	354.095	C16H18O9	Cryptochlorogenic acid (4-O-Caffeoylquinic acid)	Phenolic acids	386950	693070	206333	548223	--	--	-
Lmhp012042	Positive	355.28	263.24	354.277	C21H38O4	2-Linoleoylglycerol	Lipids	217264	387180	477323	409527	-	HMDB0011538	-
Lmhp112042	Positive	355.28	263.24	354.277	C21H38O4	1-Linoleoylglycerol	Lipids	218097	368103	532713	402880	--	--	-
Lmhn001580	Negative	355.07	223.06	356.074	C15H16O10	Sinapoyltartaric acid	Phenolic acids	173437	113397	172063	183943	--	--	-
Zmhn002422	Negative	355.1	193.05	356.11	C16H20O9	1-O-Feruloyl-??-D-glucose	Phenolic acids	139247	134737	127640	183467	--	--	-
pmb3056	Negative	355.1	121.1	356.111	C16H20O9	Homovanilloylquinic acid	Phenolic acids	31290.3	26589	29519.7	43475.3	--	--	-
Zmhn002334	Negative	355.1	193.05	356.111	C16H20O9	6-O-Feruloyl-D-glucose	Phenolic acids	432797	463410	46449	450743	--	--	-
Hmmn002544	Negative	355.1	193.05	356.111	C16H20O9	Ferulic acid-4-O-glucoside	Phenolic acids	145897	120950	57563.3	129470	--	--	-
Lmyp005839	Positive	357.13	325.11	356.126	C20H20O6	Balanophonin	Lignans and Coumarins	23472	67944.3	47766.7	35761	--	--	-
pmb0296	Positive	357.3	265.4	356.293	C21H40O4	1-Oleoyl-Sn-Glycerol	Lipids	574787	872700	505597	651577	--	--	-
Lmsp004450	Positive	359.15	131.05	358.142	C20H22O6	Dehydrodiconiferyl alcohol	Phenolic acids	167927	1101940	2.01261e+06	862603	--	--	-
mws0097	Negative	357.13	151	358.142	C20H22O6	Pinoresinol	Lignans and Coumarins	30790	154183	311353	278027	--	--	C05366
Lmdn004267	Negative	357.13	151.04	358.142	C20H22O6	Epipinoresinol	Lignans and Coumarins	30570.3	183195	376818	307110	--	--	-
pmb3107	Negative	359.1	182.1	360.106	C15H20O10	Glucosyringic Acid	Phenolic acids	643450	545560	538910	773163	--	--	-
pmb0998	Positive	364.07	152.1	363.058	C10H14N5O8P	Guanosine 5'-monophosphate	Nucleotides and derivatives	112946	177817	46720	98816	85-32-5	HMDB0001397	C00144
pmb0964	Positive	366.2	204.1	365.17	C16H23N5O5	Isopentenyladenine-7-N-glucoside	Nucleotides and derivatives	1.48618e+06	1.88967e+06	1883020	1.56677e+06	--	--	-
mws0179	Negative	367.1	190.9	368.111	C17H20O9	Chlorogenic acid methyl ester	Phenolic acids	42338	86622.3	80048	110060	--	--	-
pma3724	Positive	369.1	177.1	368.111	C17H20O9	1-O-Feruloylquinic acid	Phenolic acids	13599.9	9470.77	9	9575.93	--	--	-
MWSmce025	Negative	369.09	207.03	370.09	C16H18O10	Fraxetin-8-O-glucoside (Fraxin)	Lignans and Coumarins	319043	871750	983700	1054310	--	--	-
Lmbp002309	Positive	371.1	209.05	370.126	C17H22O9	Sinapaldehyde-4-O-Glucoside	Phenolic acids	3.77363e+06	5.27513e+06	2644300	3.40527e+06	--	--	-
Zmsp007375	Positive	373.13	343.08	372.121	C20H20O7	3,5,7,3'4'-Pentamethoxyflavone	Flavonoids	15959	6853.57	27244.7	14638.3	--	--	-
pmp001076	Positive	373.13	343.08	372.121	C20H20O7	Isosinensetin	Flavonoids	15959	6853.57	27244.7	14638.3	17290-70-9	HMDB0037599	-
mws1313	Positive	373.13	312.1	372.121	C20H20O7	Sinensetin (5,6,7,3',4'-pentamethoxyflavone)	Flavonoids	5280.93	9	9086.33	6160.47	--	--	-
mws0055	Positive	373.13	343.09	372.121	C20H20O7	Tangeretin (4',5,6,7,8-Pentamethoxyflavone)	Flavonoids	70040.3	42407	145062	65469	--	--	-
mws0011	Negative	371.13	209	372.142	C17H24O9	Syringin	Phenolic acids	423793	321807	101922	334437	--	--	C01533
pmb0108	Positive	375.2	137.1	374.1	C19H18O8	Feruloyl syringic acid	Phenolic acids	508807	587233	540847	544773	--	--	-
Lmzn001983	Negative	375.13	135.05	376.137	C16H24O10	D-Threo-guaiacylglycerol-7-O-??-D-glucoside	Phenolic acids	12708.6	12683.2	22829.7	15255	--	--	-
mws0232	Positive	377.15	243	376.138	C17H20N4O6	Riboflavin (Vitamin B2)	Others	243800	283193	175667	160300	--	--	C00255
Cmlp005408	Positive	383.07	191.03	382.069	C20H14O8	Hymenain	Lignans and Coumarins	465733	474453	612103	471483	--	--	-
pme3337	Positive	384.12	252	383.108	C14H17N5O8	Succinyladenosine	Nucleotides and derivatives	726380	927353	1246900	850570	4542-23-8	HMDB0000912	-
Lmjp003090	Positive	385.11	223.06	384.106	C17H20O10	Isofraxidin-7-O-glucoside	Lignans and Coumarins	6.14197e+06	7.29859e+06	5.04977e+06	5.60513e+06	--	--	-
Lmbp003208	Positive	385.12	223.06	384.106	C17H20O10	Fraxidin-8-O-glucoside	Lignans and Coumarins	7040000	6.59656e+06	5.78193e+06	6.92173e+06	--	--	-
pme1286	Positive	385.13	250	384.122	C14H20N6O5S	S-(5'-Adenosy)-L-homocysteine	Amino acids and derivatives	57475	88049.3	32629.7	57314.3	--	--	C00021
Zmhn002227	Negative	385.11	223.06	386.121	C17H22O10	4-O-Glucosyl-sinapate	Phenolic acids	1258020	1.12829e+06	623010	1478500	--	--	-
HJN003	Negative	385.11	223.06	386.122	C17H22O10	1-O-Sinapoyl-D-glucose	Phenolic acids	77735.3	91195.7	74398.3	142847	--	--	C01175
Lmcp009530	Positive	389.12	359.08	388.116	C20H20O8	5-Demethylnobiletin	Flavonoids	27665	21056	21794.3	17557.3	2174-59-6	HMDB0037571	-
Lmyn001940	Negative	389.07	237.06	390.08	C15H18O12	2-O-Galloylmucic acid Dimethyl Ester	Phenolic acids	2114.17	9	9	6933.67	--	--	-
Lmwp011196	Positive	391.28	149.02	390.277	C24H38O4	Bis(2-ethylhexyl)phthalate	Phenolic acids	54831000	98103000	61156000	1200000	--	--	-
Lmmp010562	Positive	391.28	149.02	390.277	C24H38O4	Diisooctyl Phthalate	Phenolic acids	8.82573e+06	2.30527e+07	9.24013e+06	274830	--	--	-
pmc0281	Positive	400.15	136.11	399.139	C15H21N5O8	Ribosyladenosine	Nucleotides and derivatives	2.96523e+06	5103100	4.63047e+06	3720400	--	--	-
mws1051	Positive	400.14	251	399.145	C15H23N6O5S	S-Adenosylmethionine	Amino acids and derivatives	50731.7	80927	23686.4	46229.3	485-80-3	HMDB0001185	C00019
mws0043	Positive	403.14	373.1	402.131	C21H22O8	Nobiletin (5,6,7,8,3',4'-Hexamethoxyflavone)	Flavonoids	85109	55752.3	165938	86408.3	--	--	-
Cmjn004337	Negative	401.14	269.1	402.153	C18H26O10	Benzyl-(2''-O-xylosyl)glucoside	Phenolic acids	231493	262353	265607	367183	--	--	-
pme3007	Negative	402.99	159	404.002	C9H14N2O12P2	Uridine 5'-diphosphate	Nucleotides and derivatives	28011.3	38813.7	38689.7	31854.7	58-98-0	HMDB0000295	C00015
pmn001471	Negative	405.08	285	406.09	C19H18O10	Lancerin	Phenolic acids	13362.7	28227	9	41794.3	--	--	-
Hmhp004269	Positive	409.15	229.09	408.141	C20H24O9	Nodakenin	Lignans and Coumarins	15117.3	9	14557	18134.3	--	--	-
Zm2033	Negative	408.15	161.05	409.158	C16H27NO11	Linustatin	Alkaloids	80112.3	85946.3	36901	123190	--	--	-
Lmbp003668	Positive	419.1	287.05	418.09	C20H18O10	Kaempferol-3-O-arabinoside	Flavonoids	19525	45633.7	34890.7	35179.3	--	--	-
Hmxp008844	Positive	419.13	404.11	418.126	C21H22O9	Gardenin A	Flavonoids	12097.8	6539.7	14545.6	5582.7	--	--	-
MWS20152	Negative	417.16	402.1	418.163	C22H26O8	Syringaresinol	Lignans and Coumarins	13789	16797.3	15337.6	24648.7	21453-71-4	HMDB0038928	-
mws2523	Negative	421.08	241.1	422.083	C12H23O14P	Trehalose 6-phosphate	Others	98242.3	101374	80719.7	113423	4484-88-2	HMDB0001124	C00689
pmb0864	Positive	426.26	285.24	425.254	C19H40NO7P	LysoPE 14:0	Lipids	86582.7	80101.3	63358.7	67437	--	--	-
Lmhp008337	Positive	426.26	285.24	425.254	C19H40NO7P	LysoPE 14:0(2n isomer)	Lipids	43464	29770.7	47715.7	32215	--	--	-
pme2117	Negative	426	159	427.029	C10H15N5O10P2	Adenosine 5'-diphosphate	Nucleotides and derivatives	55817.3	73956.3	52580.7	75500.3	58-64-0	HMDB0001341	C00008
mws0072	Positive	433.11	271.01	432.106	C21H20O10	Apigenin-5-O-glucoside	Flavonoids	50719	73125.7	84468	51026.7	--	--	-
pmp000117	Positive	433.15	403.11	432.142	C22H24O9	3,5,6,7,8,3',4'-Heptamethoxyflavone	Flavonoids	3744.53	7941.77	12112.8	6037.6	1178-24-1	HMDB0037689	-
mws2186	Positive	435.09	303	434.085	C20H18O11	Avicularin(Quercetin-3-O-??-L-arabinofuranoside)	Flavonoids	74965.7	83519.7	46337.3	60393.7	--	--	-
Lmdp003509	Positive	435.09	303.06	434.085	C20H18O11	Quercetin-3-O-xyloside (Reynoutrin)	Flavonoids	98155.7	120769	70791.3	83940	--	--	-
Zmhn001036	Negative	433.11	271.06	434.121	C21H22O10	Choerospondin	Flavonoids	5.35513e+06	6.87047e+06	1.83043e+07	14839000	--	--	-
HJN087	Negative	433.12	271.06	434.121	C21H22O10	Naringenin-4'-O-glucoside	Flavonoids	7.36903e+06	1.15846e+07	1.02386e+07	1.48327e+07	--	--	-
mws1179	Negative	433.11	271	434.121	C21H22O10	Naringenin-7-O-glucoside (Prunin)	Flavonoids	381647	624797	461047	705880	--	--	C09099
Lmfn004093	Negative	435.13	315.09	436.137	C21H24O10	Phloretin-4'-O-glucoside (Trilobatin)	Flavonoids	4.15893e+06	4.65423e+06	3.04857e+06	7362700	--	--	-
mws2118	Negative	435.13	166.7	436.137	C21H24O10	Phloretin-2'-O-glucoside (Phlorizin)	Flavonoids	1.68917e+06	2163500	2074300	3.19877e+06	--	--	C01604
Lmhp008440	Positive	438.26	297.24	437.254	C20H40NO7P	LysoPE 15:1	Lipids	72626	64054	45320.7	57133.3	--	--	-
Lmhp008273	Positive	438.26	297.24	437.254	C20H40NO7P	LysoPE 15:1(2n isomer)	Lipids	54946.3	53886.7	71204.7	51393	--	--	-
Lmhp008885	Positive	440.28	299.26	439.27	C20H42NO7P	LysoPE 15:0(2n isomer)	Lipids	153299	146218	131071	147807	--	--	-
Lmhp009187	Positive	440.28	299.26	439.27	C20H42NO7P	LysoPE 15:0	Lipids	379677	439943	227358	328063	--	--	-
pmb0862	Positive	440.28	184.07	439.27	C20H42NO7P	LysoPC 12:0	Lipids	14004.7	19618.7	12845	14741.3	--	--	-
Lmqp012453	Positive	441.37	191.18	440.365	C30H48O2	Ursolaldehyde	Terpenoids	148295	123513	77416.7	38294.7	--	--	-
mws0355	Negative	441.08	169.02	442.09	C22H18O10	Catechin gallate	Flavonoids	1.66833e+06	2100200	1.62507e+06	2796000	--	--	-
mws1397	Negative	441.08	169	442.09	C22H18O10	Epicatechin gallate	Flavonoids	1.83567e+06	2.09093e+06	1.50637e+06	2.71407e+06	--	--	-
pme1014	Positive	445.3	341.3	444.303	C31H40O2	Menatetrenone (Vitamin K2)	Others	864533	874870	2.24367e+06	1.27773e+06	--	--	-
Lmhp007836	Positive	448.25	307.23	447.239	C21H38NO7P	LysoPE 16:3	Lipids	16545.4	14821.7	29084.8	11841.7	--	--	-
Hmcp002316	Positive	449.11	317.06	448.1	C21H20O11	Isorhamnetin-3-O-arabinoside	Flavonoids	16492.7	23913.3	16270.2	25643.7	--	--	-
MWSHY0104	Positive	449.11	287.06	448.101	C21H20O11	Luteolin-7-O-glucoside (Cynaroside)	Flavonoids	1.55487e+07	1.68967e+07	11595500	1.76367e+07	--	--	C03951
MWSHY0136	Positive	449.11	287.06	448.101	C21H20O11	Kaempferol-3-O-glucoside (Astragalin)	Flavonoids	1.06646e+07	1.32426e+07	7283900	1.49333e+07	--	--	C12249
mws0913	Negative	447.09	285	448.101	C21H20O11	Kaempferol-3-O-galactoside (Trifolin)	Flavonoids	147917	284687	259517	375003	--	--	C12626
mws0089	Negative	447.09	285.04	448.101	C21H20O11	Kaempferol-7-O-glucoside	Flavonoids	151960	306533	335480	425640	--	--	-
mws1299	Positive	449.11	299.2	448.101	C21H20O11	Luteolin-8-C-glucoside (Orientin)	Flavonoids	47469.7	30822.7	47745	47588	--	--	-
MWSHY0165	Positive	449.14	287.1	448.137	C22H24O10	Isosakuranetin-7-O-glucoside (Isosakuranin)	Flavonoids	9	178433	308017	166837	--	--	-
pmn001640	Negative	449.07	316	450.08	C20H18O12	Myricetin-3-O-arabinoside	Flavonoids	80090.3	71288	57981.3	120143	--	--	-
Lmfn003630	Negative	449.07	316.02	450.08	C20H18O12	Myricetin-3-O-xyloside	Flavonoids	76141.3	96540.3	74469	119107	--	--	-
Lmsn003297	Negative	449.11	287.06	450.116	C21H22O11	3,4,2',4',6'-Pentahydroxychalcone-4'-O-glucoside	Flavonoids	556073	711477	458973	854377	--	--	C16408
Lmtn002796	Negative	449.1	287.05	450.116	C21H22O11	Aromadendrin-7-O-glucoside	Flavonoids	1.28417e+06	1.31417e+06	1143670	1.93947e+06	--	--	-
Jmgn004021	Negative	449.11	269.05	450.116	C21H22O11	6-C-Glucosyl-2-Hydroxynaringenin	Flavonoids	199620	189640	198257	266990	--	--	-
mws1361	Negative	449.11	151	450.116	C21H22O11	Taxifolin-3-O-rhamnoside (Astilbin)	Flavonoids	19875.3	38207	30038	50402	--	--	-
Lmmn004625	Negative	449.11	287.06	450.116	C21H22O11	Dihydrokaempferol-7-O-glucoside	Flavonoids	162657	259487	425470	475700	--	--	-
HJN086	Negative	449.11	287.06	450.116	C21H22O11	Eriodictyol-3'-O-glucoside	Flavonoids	138443	195240	337403	359500	--	--	-
MWSHY0130	Positive	451.12	305.07	450.116	C21H22O11	Taxifolin-7-O-rhamnoside	Flavonoids	23162.3	19589.7	21710.3	16326.7	--	--	-
MWS20145	Positive	451.12	289.07	450.116	C21H22O11	Eriodictyol-7-O-glucoside	Flavonoids	335453	441850	328433	344010	38965-51-4	HMDB0029544	-
MWSmce674	Positive	451.36	89.06	450.35	C31H46O2	Phylloquinone (Vitamin K1)	Others	40203.3	54427	42680.3	59232.3	--	--	-
Lmhp009034	Positive	452.28	311.26	451.27	C21H42NO7P	LysoPE 16:1	Lipids	692857	2.85467e+06	1.57753e+06	1925220	--	--	-
Lmhp008763	Positive	452.28	311.26	451.27	C21H42NO7P	LysoPE 16:1(2n isomer)	Lipids	477980	1717200	1381640	942473	--	--	-
pmb0876	Positive	454.29	313.27	453.286	C21H44NO7P	LysoPE 16:0	Lipids	2.19767e+07	2.45367e+07	2.23437e+07	2.23727e+07	--	--	-
pmd0160	Positive	454.29	313.27	453.286	C21H44NO7P	LysoPE 16:0(2n isomer)	Lipids	3004000	3764500	2.12647e+06	3.18203e+06	--	--	-
MWS5083	Negative	455.1	96.97	456.105	C17H21N4O9P	Flavin Single Nucleotide(FMN)	Nucleotides and derivatives	148850	129335	142962	165873	--	--	C00061
mws4053	Negative	455.35	455.35	456.36	C30H48O3	Ursolic acid	Terpenoids	25541.3	51132.7	196082	183647	77-52-1	HMDB0002395	-
HJN110	Negative	455.36	455.36	456.36	C30H48O3	Betulinic acid	Terpenoids	17622.3	37442.3	46620	85365	472-15-1	HMDB0030094	-
Hmdn006685	Negative	455.35	455.35	456.361	C30H48O3	3,4-Cycloopen-cycloaltin-4(29),25-diene-24(S)-hydroxy-3-carboxylic acid	Terpenoids	14123.7	15749.3	36335.7	37101.7	--	--	-
pmb0464	Positive	458.1	116.3	457.143	C16H27NO14	L-Aspartic acid-O-diglucoside	Amino acids and derivatives	24536.7	56016.3	156442	38677.3	--	--	-
MWSHY0094	Positive	459.09	139.04	458.085	C22H18O11	Gallocatechin gallate	Flavonoids	2.04393e+06	2246400	1.56517e+06	1.98617e+06	--	--	-
MWSHY0060	Positive	459.09	139.04	458.085	C22H18O11	Epigallocatechin-3-gallate	Flavonoids	2019100	2.24667e+06	1.48113e+06	1.82637e+06	--	--	-
mad2085	Negative	457.08	295.04	458.085	C22H18O11	Caffeoyl-p-coumaroyltartaric acid	Phenolic acids	22069.7	32961.3	211510	160187	--	--	-
pmb2654	Negative	460.1	117.9	461.153	C19H27NO12	Anthranilate-1-O-Sophoroside	Phenolic acids	1487400	1.17479e+06	1.70701e+06	3.73553e+06	--	--	-
Lmzn001894	Negative	461.07	285.04	462.08	C21H18O12	Kaempferol-3-O-glucuronide	Flavonoids	80816.3	347517	9	244260	--	--	-
Zmlp005019	Positive	463.09	331.05	462.08	C21H18O12	3,3'-O-Dimethylellagic Acid-4'-O-arabinoside	Tannins	6221.3	16913.7	9	9449.37	--	--	-
mws4167	Positive	463.09	287.06	462.08	C21H18O12	Luteolin-7-O-glucuronide	Flavonoids	180945	707240	26004	274420	--	--	C03515
pmp000579	Positive	463.12	301.07	462.116	C22H22O11	Diosmetin-7-O-galactoside	Flavonoids	201847	283850	250880	221337	--	--	-
Hmmp004965	Positive	463.12	301.07	462.116	C22H22O11	Diosmetin-7-O-glucoside	Flavonoids	205807	263617	289760	229503	--	--	-
Lmjp003655	Positive	463.12	301.08	462.116	C22H22O11	6-C-MethylKaempferol-3-glucoside	Flavonoids	217067	298663	238947	226983	--	--	-
Hmdn001667	Negative	463.05	300.99	464.06	C20H16O13	Ellagic acid-4-O-glucoside	Tannins	21058.3	39159.7	33385	64004.7	--	--	-
Zmhp004034	Positive	465.1	303.05	464.095	C21H20O12	Rhodiolgin	Flavonoids	5.85603e+06	6.60057e+06	3.33423e+06	3.40783e+06	--	--	-
Lmpp005784	Positive	465.1	333.07	464.095	C21H20O12	6-Methoxyquercetin-3-O-Xyloside	Flavonoids	30996	18590.3	26590.7	26184.3	--	--	-
Hmcn001884	Negative	463.09	301.03	464.095	C21H20O12	6-Hydroxyluteolin 5-glucoside	Flavonoids	448613	652303	621883	907370	--	--	-
mws0061	Negative	463.09	300	464.095	C21H20O12	Quercetin-3-O-galactoside (Hyperin)	Flavonoids	457717	746990	457327	842467	--	--	-
Lmdp003286	Positive	465.1	303.06	464.095	C21H20O12	Isohyperoside	Flavonoids	1.26535e+06	1321080	785270	905017	--	--	-
mws0091	Negative	463.09	300.03	464.095	C21H20O12	Quercetin-3-O-glucoside (Isoquercitrin)	Flavonoids	286947	459133	308290	575510	--	--	C05623
mws1329	Negative	463.09	301.03	464.095	C21H20O12	Quercetin-7-O-glucoside	Flavonoids	384777	513017	607653	786997	--	--	-
Lmzp002365	Positive	465.14	303.09	464.131	C22H24O11	Hesperetin-7-O-glucoside	Flavonoids	224397	539157	423603	393077	--	--	C16422
pme1598	Negative	463.12	301	464.132	C22H24O11	Hesperetin-5-O-glucoside	Flavonoids	364930	544803	566830	682063	--	--	-
Lmhp009769	Positive	466.29	325.27	465.286	C22H44NO7P	LysoPE 17:1	Lipids	223583	248470	133358	203777	--	--	-
Lmhp009464	Positive	466.29	325.27	465.286	C22H44NO7P	LysoPE 17:1(2n isomer)	Lipids	367103	432533	235963	320757	--	--	-
Xmsn002700	Negative	465.13	303.06	466.111	C21H22O12	Taxifolin-3'-O-glucoside	Flavonoids	265780	470033	1.17594e+06	1.14447e+06	--	--	-
pmd0130	Positive	468.31	184.07	467.301	C22H46NO7P	LysoPC 14:0	Lipids	289750	336907	273843	262763	--	--	-
Lmhp010162	Positive	468.31	327.29	467.301	C22H46NO7P	LysoPE 17:0	Lipids	104754	96264	73596.7	106641	--	--	-
Hmmp002121	Positive	469.12	317.08	468.113	C23H16O11	Isorhamnetin-3-O-gallate	Flavonoids	50141.3	223866	244443	206090	--	--	-
Hmjn008136	Negative	469.33	469.33	470.34	C30H46O4	Camaldulenic acid	Terpenoids	34564	39634	125466	63324.7	--	--	-
pmp000441	Positive	471.35	453.34	470.34	C30H46O4	11-Keto-ursolic acid	Terpenoids	9	192263	212075	149327	--	--	-
mws1610	Negative	471.35	471.35	472.355	C30H48O4	Maslinic acid	Terpenoids	1.62245e+06	3.60623e+06	8.32603e+06	7.30377e+06	--	--	-
Zmpn008194	Negative	471.35	471.35	472.355	C30H48O4	Corosolic acid	Terpenoids	1.85868e+06	3.92267e+06	4.81523e+06	4.89757e+06	--	--	-
pmn001706	Negative	471.35	471.35	472.355	C30H48O4	2-Hydroxyoleanolic acid	Terpenoids	3.12973e+06	5502000	1.70853e+07	1.54667e+07	--	--	-
pmb1912	Positive	474.17	327	473.166	C20H23N7O7	10-Formyltetrahydrofolic Acid	Alkaloids	13285000	10250100	8.40393e+06	9.03047e+06	2800-34-2	HMDB0000972	C00234
pmn001523	Negative	473.04	169	474.043	C21H14O13	Trigallic acid	Phenolic acids	21156	12499.3	23481	34285.3	--	--	-
Lmhp008589	Positive	476.28	335.26	475.27	C23H42NO7P	LysoPE 18:3(2n isomer)	Lipids	6522500	8958000	6.94163e+06	6.35287e+06	--	--	-
Lmhp008801	Positive	476.28	335.26	475.27	C23H42NO7P	LysoPE 18:3	Lipids	8.50693e+06	1.09114e+07	7.53033e+06	7952600	--	--	-
Lmjn002774	Negative	475.18	179.07	476.189	C21H32O12	Darendoside B	Phenolic acids	11348000	1.25077e+07	7963400	1.32527e+07	--	--	-
pmb0874	Positive	478.29	337.27	477.286	C23H44NO7P	LysoPE 18:2(2n isomer)	Lipids	2.34987e+06	4355400	5393600	3.96213e+06	--	--	-
pmb0881	Positive	478.29	337.27	477.286	C23H44NO7P	LysoPE 18:2	Lipids	2.85743e+06	5764300	6002100	4.90943e+06	--	--	-
Zmhn004909	Negative	477.06	169.01	478.075	C21H18O13	3,4-Digalloylshikimic acid	Phenolic acids	750403	887307	682050	1.25797e+06	--	--	-
Lmfn003760	Negative	477.07	301.04	478.075	C21H18O13	Quercetin-4'-O-glucuronide	Flavonoids	81658	192493	85643.7	166147	--	--	-
Lmjp002906	Positive	479.12	317.07	478.111	C22H22O12	Rhamnetin-3-O-Glucoside	Flavonoids	1943700	1.38048e+06	569690	1.25939e+06	--	--	-
Lmjp003044	Positive	479.12	317.06	478.111	C22H22O12	Isorhamnetin-3-O-Glucoside	Flavonoids	294113	418623	325130	246917	--	--	-
Hmcp002207	Positive	479.12	317.06	478.111	C22H22O12	Isorhamnetin-7-O-glucoside (Brassicin)	Flavonoids	268033	382343	312973	281837	--	--	-
mws1454	Negative	477.14	315	478.148	C23H26O11	Persicoside	Flavonoids	9	92123	77600.3	119123	28978-03-2	HMDB0037482	-
pmn001525	Negative	477.14	169	478.148	C23H26O11	3,5-Digalloylshikimic acid	Phenolic acids	20615	39551	39769.7	38979.7	--	--	-
pmb0856	Positive	480.31	339.29	479.301	C23H46NO7P	LysoPE 18:1(2n isomer)	Lipids	3.82713e+06	6.16713e+06	4463800	5111100	--	--	-
mws0289	Positive	480.31	339.29	479.301	C23H46NO7P	LysoPE 18:1	Lipids	5.57797e+06	8.54207e+06	7.35497e+06	7.10723e+06	--	--	-
pmb2260	Positive	480.31	184.07	479.301	C23H46NO7P	LysoPC 15:1	Lipids	315583	313253	188943	246417	--	--	-
Lmpp003465	Positive	481.1	319.04	480.09	C21H20O13	Myricetin-3-O-??-D-glucoside	Flavonoids	900263	1.37253e+06	1762800	1.11517e+06	--	--	-
Lmdp002969	Positive	481.1	319.06	480.09	C21H20O13	Myricetin-3-O-galactoside	Flavonoids	1972880	1.2534e+06	1.62243e+06	1034270	--	--	-
pmb0883	Positive	482.32	341.31	481.317	C23H48NO7P	LysoPE 18:0	Lipids	237003	203927	262660	339217	--	--	-
pmb2319	Positive	482.32	184.07	481.317	C23H48NO7P	LysoPC 15:0	Lipids	893497	940870	573530	721967	--	--	-
Lmhp009129	Positive	482.32	184.07	481.317	C23H48NO7P	LysoPC 15:0(2n isomer)	Lipids	157853	219713	203317	179110	--	--	-
pmb0880	Positive	482.32	341.31	481.317	C23H48NO7P	LysoPE 18:0(2n isomer)	Lipids	81629.3	137902	91801.7	111817	--	--	-
HJN104	Negative	481.14	319.08	482.105	C21H22O13	Dihydromyricetin-3-O-glucoside	Flavonoids	34674.7	47281.3	69301.7	74626.3	--	--	-
pmb3066	Negative	481.14	319.2	482.142	C22H26O12	5-O-p-Coumaroylshikimic acid O-glucoside	Phenolic acids	176757	220137	265557	266923	--	--	-
pmb3072	Negative	481.14	319.3	482.142	C22H26O12	3-O-p-Coumaroylshikimic acid-O-glucoside	Phenolic acids	26281	53373.3	77831.3	56478.7	--	--	-
pmb0769	Positive	485.1	323.1	484.185	C25H28N2O8	N-(p-Coumaroyl)serotonin Glucoside	Alkaloids	43189	63689.3	93281.3	77879	--	--	-
Hmyn007168	Negative	483.27	255.23	484.278	C22H45O9P	LysoPG 16:0	Lipids	28167.7	40407	37914.7	6202.37	--	--	-
Hmbp002498	Positive	487.14	193.05	486.137	C21H26O13	Scopoletin-7-O-xylosyl(1???6)glucoside	Lignans and Coumarins	6.36747e+06	5.35007e+06	1915300	4410400	--	--	-
Lmmn000214	Negative	487.17	341.11	488.174	C18H32O15	Solatriose	Others	8026.83	84782.3	43496.3	93172.7	--	--	-
MWSmce394	Negative	487.34	469.33	488.35	C30H48O5	Tormentic acid	Terpenoids	7844.67	6354.67	1526.4	13056	53155-25-2	HMDB0036651	-
pmn001426	Negative	487.34	469.23	488.35	C30H48O5	Euscaphic acid	Terpenoids	9	5888.2	16965.7	22613.7	53155-25-2	HMDB0036651	-
Lmmp003903	Positive	491.12	287.05	490.111	C23H22O12	Kaempferol-3-O-(2''-acetyl)glucoside	Flavonoids	26853.3	134028	16376	46980.3	--	--	-
pma1303	Positive	492.31	184.07	491.301	C24H46NO7P	LysoPC 16:2	Lipids	27543	32850.3	13812.3	30532	--	--	-
pmb0863	Positive	492.31	184.07	491.301	C24H46NO7P	LysoPC 16:2(2n isomer)	Lipids	27543	32850.3	13812.3	30532	--	--	-
pmb0736	Positive	493.13	331.08	492.127	C23H24O12	Tricin-7-O-Glucoside	Flavonoids	1.0465e+06	1.25783e+06	852597	890140	--	--	-
Lmhp008833	Positive	494.32	184.07	493.317	C24H48NO7P	LysoPC 16:1(2n isomer)	Lipids	916227	4.27302e+06	3.96917e+06	1.85017e+06	--	--	-
pmp001270	Positive	494.32	184.07	493.317	C24H48NO7P	LysoPC 16:1	Lipids	3.98757e+06	2.04283e+06	4.58273e+06	2086600	--	--	-
pmd0132	Positive	496.34	184.07	495.332	C24H50NO7P	LysoPC 16:0(2n isomer)	Lipids	4.05917e+06	5.80543e+06	4290200	4.23847e+06	--	--	-
pmb0855	Positive	496.34	184.07	495.332	C24H50NO7P	LysoPC 16:0	Lipids	45030000	5.07197e+07	4.37283e+07	4.43223e+07	--	--	-
Lmyn002145	Negative	495.04	191.02	496.049	C20H16O15	Mucic acid-1,4-lactone-3,5-di-O-gallate	Phenolic acids	11330	17743.7	9	24855.7	--	--	-
Zmhn003297	Negative	495.08	343.07	496.085	C21H20O14	3-O-Digalloyl quinic acid	Phenolic acids	2190.33	13783	9	14373	--	--	-
pma0170	Positive	498.26	177.05	497.253	C27H35N3O6	N',N''-Diferuloylspermidine	Alkaloids	17106	9450.67	4754	16580.7	--	--	-
Lmhp008688	Positive	500.28	359.26	499.27	C25H42NO7P	LysoPE 20:5	Lipids	9	29827.3	30516.7	22800	--	--	-
pmb3061	Negative	499.15	163.1	500.153	C22H28O13	5-O-p-Coumaroylquinic acid O-glucoside	Phenolic acids	9317.47	8244.77	7047.33	12506.2	--	--	-
Lmhp009349	Positive	502.29	361.27	501.286	C25H44NO7P	LysoPE 20:4(2n isomer)	Lipids	4791.67	60801.7	97257.7	59316.7	--	--	-
Lmhp009497	Positive	502.29	361.27	501.286	C25H44NO7P	LysoPE 20:4	Lipids	9	76444.7	105580	68480.7	--	--	-
Lmhp010040	Positive	504.31	363.29	503.301	C25H46NO7P	LysoPE 20:3	Lipids	93711.3	249937	230797	174643	--	--	-
Lmhp009802	Positive	504.31	363.29	503.301	C25H46NO7P	LysoPE 20:3(2n isomer)	Lipids	76214	200490	252327	165307	--	--	-
Lmsn004970	Negative	503.12	179.04	504.127	C24H24O12	3,6-Di-O-caffeoyl glucose	Phenolic acids	84579.7	92263.3	41209.7	145413	--	--	-
Lmsn002288	Negative	503.14	341.09	504.148	C21H28O14	1-O-Caffeoyl-(6-O-glucosyl)-??-D-glucose	Phenolic acids	97640.7	73182.3	56047	92029.7	--	--	-
MWSmce486	Negative	503.16	383.12	504.169	C18H32O16	Manninotriose	Others	9572.77	5822.43	9	9343.27	--	--	C05404
mws1589	Negative	503.16	179	504.169	C18H32O16	D-Panose	Others	9	12319.4	19707.3	16298.7	--	--	-
pme0500	Negative	503.16	323	504.169	C18H32O16	D-Melezitose	Others	106288	99146.3	110798	53895	--	--	-
pme2125	Negative	503.16	179	504.169	C18H32O16	Raffinose	Others	9	36032.7	74358.3	53041	--	--	C00492
Lmhp010757	Positive	506.32	365.31	505.317	C25H48NO7P	LysoPE 20:2	Lipids	39392.3	69132.7	47126	62614.7	--	--	-
Lmhp008718	Positive	506.32	184.07	505.317	C25H48NO7P	LysoPC 17:2	Lipids	9	54502.7	112740	33240.3	--	--	-
Lmhp010514	Positive	506.32	365.31	505.317	C25H48NO7P	LysoPE 20:2(2n isomer)	Lipids	34290.7	59286.3	38845	56358.7	--	--	-
Zmsp004363	Positive	507.12	303.05	506.106	C23H22O13	Quercetin-3-O-(6''-O-acetyl)glucoside	Flavonoids	14270.5	35427.2	9	20248.7	--	--	-
pmp000013	Positive	507.15	345.09	506.142	C24H26O12	Eupatilin-7-O-glucoside	Flavonoids	33772	50238.7	39276.3	37522.3	--	--	-
Lmhp009590	Positive	508.34	184.07	507.332	C25H50NO7P	LysoPC 17:1	Lipids	343040	484593	413933	384487	--	--	-
Hmcp002187	Positive	509.13	347.07	508.121	C23H24O13	Limocitrin-3-O-galactoside	Flavonoids	196403	251807	370933	219460	--	--	-
pmb2406	Positive	510.36	184.07	509.348	C25H52NO7P	LysoPC 17:0	Lipids	772040	852937	941407	1.16017e+06	--	--	-
Lmhp010515	Positive	510.36	184.07	509.348	C25H52NO7P	LysoPC 17:0(2n isomer)	Lipids	116397	155860	125368	133697	--	--	-
Lmhp009773	Positive	515.32	261.22	514.314	C27H46O9	1-??-Linolenoyl-glycerol-3-O-glucoside	Lipids	18099.7	33662.3	22994	27974.7	--	--	-
Lmhp009526	Positive	515.32	261.22	514.314	C27H46O9	2-??-Linolenoyl-glycerol-1-O-glucoside	Lipids	16504	32250.3	14978.7	19135.3	--	--	-
Hmqp006235	Positive	516.3	184.07	515.297	C26H46NO7P	LysoPC 18:4	Lipids	9	37144.7	29353.3	29874	--	--	-
Li512115	Negative	515.12	353.09	516.127	C25H24O12	Isochlorogenic acid B	Phenolic acids	53381.3	72492	93542.7	110205	--	--	-
mws1584	Negative	515.12	191.05	516.127	C25H24O12	1,3-O-Dicaffeoylquinic Acid (Cynarin)	Phenolic acids	95618.7	99367.7	35444.7	89617	--	--	-
pmn001382	Negative	515.12	353.09	516.127	C25H24O12	Isochlorogenic acid A	Phenolic acids	44625.3	9	9	77583.7	--	--	-
pmn001384	Negative	515.12	353.09	516.127	C25H24O12	Isochlorogenic acid C	Phenolic acids	24414	84225	66425.7	74762	--	--	-
pmb0865	Positive	518.32	184.07	517.317	C26H48NO7P	LysoPC 18:3(2n isomer)	Lipids	1.13192e+07	15401000	1.7556e+07	1.29753e+07	--	--	-
pmb0854	Positive	518.32	184.07	517.317	C26H48NO7P	LysoPC 18:3	Lipids	1.13192e+07	15401000	1.7556e+07	1.29753e+07	--	--	-
Hmbn002692	Negative	517.16	175.04	518.164	C22H30O14	6'-O-Feruloyl-D-sucrose	Phenolic acids	12234	18241.7	150682	95430.3	--	--	-
pmp001251	Positive	520.34	184.07	519.332	C26H50NO7P	LysoPC 18:2(2n isomer)	Lipids	7.84743e+06	1.25917e+07	12194200	1.06957e+07	--	--	-
pmp001273	Positive	520.34	184.07	519.332	C26H50NO7P	LysoPC 18:2	Lipids	1.49027e+07	2.52923e+07	2.75097e+07	22740000	--	--	-
pmn001378	Negative	519.19	357.14	520.194	C26H32O11	Pinoresinol-4-O-glucoside	Lignans and Coumarins	190184	215827	231790	299210	--	--	-
Cmsp003083	Positive	521.2	131.05	520.194	C26H32O11	Dehydrodiconiferyl alcohol-4-O-glucoside	Others	1539530	2.34703e+06	3635600	2.21427e+06	--	--	-
Lmhp010190	Positive	522.36	184.07	521.348	C26H52NO7P	LysoPC 18:1(2n isomer)	Lipids	25594000	3.13467e+07	31367000	27874000	--	--	-
pmp001281	Positive	522.36	184.07	521.348	C26H52NO7P	LysoPC 18:1	Lipids	25594000	3.13467e+07	31367000	27874000	--	--	-
Lmyn003971	Negative	521.2	359.15	522.21	C26H34O11	Dihydrodehydrodiconiferyl alcohol-4-O-glucoside	Lignans and Coumarins	82637.7	124467	282080	212620	--	--	-
Jmzn003343	Negative	521.2	329.14	522.21	C26H34O11	Saikolignanoside A	Lignans and Coumarins	26264.7	80027	285218	165970	--	--	-
Lmmn002274	Negative	521.2	359.15	522.21	C26H34O11	Isolariciresinol-9'-O-glucoside	Lignans and Coumarins	79906.7	101186	265736	193890	--	--	-
HJN083	Negative	521.2	359.15	522.211	C26H34O11	Lariciresinol-4'-O-glucoside	Lignans and Coumarins	9	9	158627	117805	--	--	-
pmd0136	Positive	524.37	184.07	523.364	C26H54NO7P	LysoPC 18:0(2n isomer)	Lipids	1.70653e+06	1659900	1739210	1.88363e+06	--	--	-
mws0126	Positive	524.37	184.07	523.364	C26H54NO7P	LysoPC 18:0	Lipids	1.70653e+06	1659900	1739210	1.88363e+06	--	--	-
Lmhp008924	Positive	532.34	184.07	531.332	C27H50NO7P	LysoPC 19:3	Lipids	20405	9	27342.7	16453.7	--	--	-
Lmbn001181	Negative	531.14	531.13	532.143	C22H28O15	Fraxetin-7,8-di-O-glucoside	Lignans and Coumarins	123818	91032.7	125103	184393	--	--	-
Lmmp003817	Positive	535.11	287.05	534.101	C24H22O14	Kaempferol-3-O-(6''-malonyl)glucoside	Flavonoids	9	26759	25064.7	14527	--	--	-
Lmdp004892	Positive	535.11	287.05	534.101	C24H22O14	Kaempferol-3-O-(6''-malonyl)galactoside	Flavonoids	9	26759	25064.7	14527	--	--	-
Lmhp010908	Positive	536.37	184.07	535.364	C27H54NO7P	LysoPC 19:1	Lipids	772063	731040	1.31816e+06	860810	--	--	-
Zmfn000481	Negative	535.04	323.03	536.044	C14H22N2O16P2	Uridine-5'-Diphosphate-D-Xylose	Nucleotides and derivatives	161663	262153	341990	394810	--	--	C00190
pmn001375	Negative	535.18	373.13	536.189	C26H32O12	1-Hydroxypinoresinol-1-O-Glucoside	Lignans and Coumarins	69737	89533.7	9	119853	--	--	-
Hmln002100	Negative	535.18	373.13	536.189	C26H32O12	Nortrachelogenin-4-O-glucoside	Lignans and Coumarins	69737	89533.7	9	119853	--	--	-
pmb2228	Positive	538.39	184.07	537.379	C27H56NO7P	LysoPC 19:0	Lipids	99238	194700	143457	137357	--	--	-
Zmdn003480	Negative	537.2	375.15	538.205	C26H34O12	Cycloolivil-6-O-glucoside	Lignans and Coumarins	40748.7	55161.3	53000	71016.7	--	--	-
Lmdn001925	Negative	537.2	375.15	538.205	C26H34O12	Olivil-4'-O-glucoside	Lignans and Coumarins	21753.3	35906.3	66286	57468.7	--	--	-
Lmhp008742	Positive	542.32	184.07	541.317	C28H48NO7P	LysoPC 20:5	Lipids	11844.7	162697	237213	132110	--	--	-
pmc0960	Positive	544.34	184.07	543.332	C28H50NO7P	LysoPC 20:4	Lipids	62879	532297	632457	390467	--	--	-
Lmhp009890	Positive	546.36	184.07	545.348	C28H52NO7P	LysoPC 20:3	Lipids	268863	630930	819690	542953	--	--	-
pmd0147	Positive	548.37	184.07	547.364	C28H54NO7P	LysoPC 20:2	Lipids	90266.7	183740	159910	141377	--	--	-
pmd0146	Positive	548.37	184.07	547.364	C28H54NO7P	LysoPC 20:2(2n isomer)	Lipids	39159.7	60524.3	71332	53550.7	--	--	-
pmn001672	Negative	547.17	223.1	548.174	C23H32O15	Furanofructosyl-??-D-(3-mustard acyl)glucoside	Phenolic acids	9	14789.8	25798	19793.7	--	--	-
pmn001671	Negative	547.17	223.1	548.174	C23H32O15	Furanofructosyl-??-D-(6-mustard acyl)glucoside	Phenolic acids	9	14789.8	25798	19793.7	--	--	-
Lmhp011549	Positive	550.39	184.07	549.379	C28H56NO7P	LysoPC 20:1	Lipids	309260	377773	328137	341173	--	--	-
HJN078	Negative	549.16	255.06	550.168	C26H30O13	Pinocembrin-7-O-(2''-O-arabinosyl)glucoside	Flavonoids	9265.17	13937.4	9796.87	17649.3	--	--	-
pmd0143	Positive	552.4	184.07	551.395	C28H58NO7P	LysoPC 20:0	Lipids	9	26012.7	9	23348.3	--	--	-
Lmmn002260	Negative	551.21	389.17	552.221	C27H36O12	5'-Methoxyisolariciresinol-9'-O-glucoside	Lignans and Coumarins	286177	223673	119621	381197	--	--	-
pma0702	Positive	558.28	207.07	557.274	C29H39N3O8	N1,N8-Bis(sinapoyl)spermidine	Alkaloids	25754.7	36131.3	61881	31198.3	--	--	-
pmb0571	Positive	565.16	271.6	564.148	C26H28O14	Apigenin-7-O-(2''-glucosyl)arabinoside	Flavonoids	9725.67	20351.3	4771.27	12342.7	--	--	-
pmb2922	Negative	565.05	323.1	566.055	C15H24N2O17P2	Uridine 5'-diphospho-D-glucose	Nucleotides and derivatives	2497800	3.25213e+06	3.46803e+06	3.40657e+06	--	--	C00029
MWSHY0055	Positive	567.13	567.13	566.121	C32H22O10	Ginkgetin (7,4'-Dimethylamentoflavone)	Flavonoids	170907	110317	9	89702	--	--	-
Lmhp009368	Positive	568.34	184.07	567.332	C30H50NO7P	LysoPC 22:6	Lipids	32292	49767.3	45438.7	33824.3	--	--	-
Zmpn004068	Negative	567.17	273.08	568.179	C26H32O14	Phloretin-2'-O-(6''-O-xylosyl)glucoside	Flavonoids	99240.7	97246.7	79528.7	151353	--	--	-
Jmwn003377	Negative	567.21	357.13	568.216	C27H36O13	Citrusin B	Phenolic acids	9	10004.6	9	11502.3	105279-10-5	HMDB0039231	-
Lmhp009682	Positive	570.36	184.07	569.348	C30H52NO7P	LysoPC 22:5(2n isomer)	Lipids	25190	38596.7	18004	27358.7	--	--	-
Lmhp010099	Positive	570.36	184.07	569.348	C30H52NO7P	LysoPC 22:5	Lipids	28697	47303	22349.3	25977.7	--	--	-
Lmhp010394	Positive	572.37	184.07	571.364	C30H54NO7P	LysoPC 22:4	Lipids	9	15393	13057	15336	--	--	-
pme0432	Negative	575.12	285.01	576.127	C30H24O12	Procyanidin A2	Tannins	18845.7	15636.7	8191.73	25425	41743-41-3	HMDB0037655	-
mws0836	Negative	577.14	425.1	578.142	C30H26O12	Procyanidin B1	Tannins	5204200	4.69887e+06	4.76367e+06	5876600	20315-25-7	HMDB0029754	-
pme0436	Negative	577.14	407.1	578.142	C30H26O12	Procyanidin B3	Tannins	3.96327e+06	3.98597e+06	2.12587e+06	4550500	23567-23-9	HMDB0033974	-
pmn001667	Negative	577.14	407.1	578.142	C30H26O12	Procyanidin B4	Tannins	60197.7	67658.3	46868	80982	4852-22-6	HMDB0013690	-
pme0434	Negative	577.14	407.1	578.142	C30H26O12	Procyanidin B2	Tannins	4.82063e+06	5.29333e+06	2.90833e+06	5553100	29106-49-8	HMDB0033973	-
MWSHY0201	Positive	579.17	287.06	578.164	C27H30O14	Kaempferol-3,7-O-dirhamnoside (Kaempferitrin)	Flavonoids	17882.7	9	9	23544.7	--	--	-
mws0047	Positive	579.17	271.07	578.164	C27H30O14	Apigenin-7-O-neohesperidoside (Rhoifolin)	Flavonoids	31467	57103	39362.3	35158.3	--	--	C12627
pme3227	Positive	579.17	433	578.164	C27H30O14	Vitexin-2''-O-rhamnoside	Flavonoids	31206.3	25766	22213	30332.3	--	--	C12628
pme0368	Positive	579.17	271.01	578.164	C27H30O14	Apigenin-7-O-rutinoside (Isorhoifolin)	Flavonoids	48800.3	36930	23631.3	27604	--	--	-
mws1409	Negative	578.9	402.6	580.034	C15H22N2O18P2	Uridine-5'-diphosphoglucuronic acid	Nucleotides and derivatives	2854.67	6587.67	16605.2	8562.83	--	--	-
HJAP148	Positive	581.15	287.06	580.142	C26H28O15	Kaempferol-3-O-sambubioside	Flavonoids	177643	192253	96996.7	126720	--	--	-
mws0046	Negative	579.17	271.06	580.179	C27H32O14	Naringenin-7-O-Neohesperidoside(Naringin)	Flavonoids	29102.3	46076.7	38687	71345.3	--	--	C09789
Zmhn001446	Negative	579.21	417.16	580.216	C28H36O13	Syringaresinol-4'-O-glucoside	Lignans and Coumarins	19995.3	47944	109298	71282	--	--	-
pmb0492	Positive	584.28	325	583.268	C34H37N3O6	N',N'',N'''-p-Coumaroyl-cinnamoyl-caffeoyl spermidine	Alkaloids	15501.3	28232	31181	22495.3	--	--	-
pmp001288	Positive	593.19	285.1	592.179	C28H32O14	Acacetin-7-O-rutinoside (Linarin)	Flavonoids	12194.6	18474.9	9	13988.8	--	--	-
Lmyp005328	Positive	595.14	131.05	594.137	C30H26O13	Quercetin-3-O-(2''-O-cinnamoyl)Glucoside	Flavonoids	9	14779.9	17100.1	10959.3	--	--	-
Smlp011494	Positive	595.15	595.15	594.153	C34H26O10	Amentoflavone-4',4''',7,7''-tetramethyl ether	Flavonoids	148073	130205	208530	191467	--	--	-
Lmnp002413	Positive	595.17	449.11	594.158	C27H30O15	Luteolin-6-C-glucoside-7-O-rhamnoside	Flavonoids	766807	740037	504780	665780	--	--	-
Zmcp003989	Positive	595.16	287.05	594.158	C27H30O15	Kaempferol-3-O-rhamnosyl(1???2)glucoside	Flavonoids	1.99047e+07	23920000	18715000	1.62057e+07	--	--	-
pmp000593	Positive	595.17	449.1	594.158	C27H30O15	Luteolin-7-O-rutinoside	Flavonoids	4.17817e+07	42059000	2.93867e+07	32706000	--	--	-
Hmcp001829	Positive	595.16	303.04	594.158	C27H30O15	Quercetin-3,7-Di-O-rhamnoside	Flavonoids	46415.7	27084.3	30113	35805.3	--	--	-
Lmsn002815	Negative	593.15	285.04	594.158	C27H30O15	Kaempferol-3-O-rutinoside(Nicotiflorin)	Flavonoids	18779000	1.83537e+07	1.09312e+07	22862000	--	--	C21833
MWSHY0080	Positive	595.17	287.06	594.158	C27H30O15	Luteolin-7-O-neohesperidoside (Lonicerin)	Flavonoids	4.48933e+06	4.17583e+06	2.64307e+06	3.31463e+06	--	--	C12630
pmp001106	Positive	595.17	577.16	594.158	C27H30O15	Vitexin-2''-O-glucoside	Flavonoids	79748	66532	62207.3	70281	--	--	C04024
MWSHY0061	Positive	595.16	287.06	594.158	C27H30O15	Kaempferol-3-O-neohesperidoside	Flavonoids	2.00357e+06	2.10023e+06	1377600	1.69887e+06	--	--	-
Lmjp002596	Positive	597.14	303.05	596.138	C26H28O16	Quercetin-3-O-sambubioside	Flavonoids	95777.3	79832	82362.3	71321	--	--	C12637
Lmtp004044	Positive	597.14	303.04	596.138	C26H28O16	Quercetin-3-O-apiosyl(1???2)galactoside*	Flavonoids	132210	135893	77265.7	101017	--	--	-
Lmyn005006	Negative	595.15	287.06	596.153	C30H28O13	Eriodictyol-7-O-(6''-O-p-coumaroyl)glucoside	Flavonoids	9	4797.83	10184.6	13652.3	--	--	-
Lmyp003500	Positive	601.12	287.06	600.112	C28H24O15	Kaempferol-3-O-(2''-galloyl)galactoside	Flavonoids	12898.7	32310.7	9	9180.27	--	--	-
Lmyp003599	Positive	601.12	287.06	600.112	C28H24O15	Kaempferol-3-O-(6''-galloyl)glucoside	Flavonoids	12898.7	32310.7	9	9180.27	--	--	-
Lmyp003348	Positive	601.12	287.06	600.112	C28H24O15	Kaempferol-3-O-(6''-galloyl)galactoside	Flavonoids	12898.7	32310.7	9	9180.27	--	--	-
Lmqn000780	Negative	606.08	384.98	607.082	C17H27N3O17P2	Uridine 5'-diphospho-N-acetylglucosamine	Nucleotides and derivatives	9	214077	246993	263800	528-04-1	HMDB0000290	C00043
pmb3002	Negative	607.17	299	608.174	C28H32O15	Chrysoeriol-7-O-rutinoside	Flavonoids	119929	121204	50418.3	110675	--	--	-
Lmmp003091	Positive	611.16	303.05	610.153	C27H30O16	Quercetin-3-O-(4''-O-glucosyl)rhamnoside	Flavonoids	2.71797e+06	2.36897e+06	1509600	1715700	--	--	-
pmb0711	Positive	611.16	303.1	610.153	C27H30O16	Quercetin-7-O-rutinoside	Flavonoids	2231300	2.38293e+06	1553600	1.81237e+06	--	--	-
Zmhp003716	Positive	611.16	303.05	610.153	C27H30O16	Rhodionidin	Flavonoids	567460	413620	258863	353730	--	--	-
Zmjp003031	Positive	611.16	449.11	610.153	C27H30O16	Orientin-2''-O-galactoside	Flavonoids	179043	217470	254380	177473	--	--	-
Hmpp002612	Positive	611.16	287.05	610.153	C27H30O16	Luteolin-7-O-gentiobioside	Flavonoids	60387.7	67301.7	106731	68897.7	--	--	-
MWSHY0067	Positive	611.16	303.05	610.153	C27H30O16	Quercetin-3-O-rutinoside (Rutin)	Flavonoids	2347000	2.33373e+06	1523400	1.76877e+06	--	--	C05625
Lmbp002592	Positive	611.16	287.05	610.153	C27H30O16	Kaempferol-3,7-O-diglucoside	Flavonoids	341553	308933	330670	306330	--	--	-
Xmyp005599	Positive	611.16	287.06	610.153	C27H30O16	Kaempferol-3-O-galactoside-4'-O-glucoside	Flavonoids	45550.7	77021	428420	202597	--	--	-
Lmbp002336	Positive	611.16	303.05	610.153	C27H30O16	Quercetin-3-O-(2''-O-rhamnosyl)galactoside	Flavonoids	1.77387e+07	1.63983e+07	1.06717e+07	12979100	--	--	-
Lmyn001269	Negative	609.15	285.04	610.154	C27H30O16	Kaempferol-3-O-sophoroside	Flavonoids	181487	194090	141863	225053	--	--	C12634
mws0036	Negative	609.18	301.09	610.19	C28H34O15	Hesperetin-7-O-rutinoside (Hesperidin)	Flavonoids	87015	131888	62379	124913	--	--	-
MWS0132	Negative	611.15	306.07	612.152	C20H32N6O12S2	Oxiglutatione	Amino acids and derivatives	265130	732700	922123	570643	27025-41-8	HMDB0003337	C00127
MWSHY0142	Positive	617.11	315.07	616.106	C28H24O16	Quercetin-3-O-(2''-O-galloyl)galactoside	Flavonoids	9025.63	17258.3	5368.57	7827.07	--	--	-
MWSHY0199	Positive	617.11	303.05	616.106	C28H24O16	Quercetin-3-O-(6''-O-galloyl)galactoside	Flavonoids	9025.63	17258.3	5368.57	7827.07	--	--	-
pmp000781	Positive	619.4	437.34	618.392	C39H54O6	p-Coumaroyleuscaphic acid	Terpenoids	3.43043e+06	3.57617e+06	4423400	5416300	--	--	-
MWSHY0135	Positive	625.18	317.08	624.169	C28H32O16	Isorhamnetin-3-O-rutinoside (Narcissin)	Flavonoids	1.96897e+07	1.76527e+07	1.13417e+07	1.38823e+07	--	--	-
MWSHY0064	Positive	625.17	317.07	624.169	C28H32O16	Isorhamnetin-3-O-neohesperidoside	Flavonoids	2.03183e+07	1.77333e+07	11760300	1.53433e+07	--	--	-
Lmmp002463	Positive	625.18	317.07	624.169	C28H32O16	Sexangularetin-3-O-glucoside-7-O-rhamnoside	Flavonoids	2.08077e+07	1.74383e+07	1.17823e+07	1.47923e+07	--	--	-
pmp001310	Positive	627.16	303.1	626.148	C27H30O17	6-Hydroxykaempferol-3,6-O-Diglucoside	Flavonoids	94587.3	101691	123470	108390	--	--	-
MWSHY0162	Positive	627.16	303.06	626.148	C27H30O17	Quercetin-3-O-sophoroside (Baimaside)	Flavonoids	104475	147423	80502.3	82451	--	--	C12667
pmp001311	Positive	627.16	303.1	626.148	C27H30O17	6-Hydroxykaempferol-7,6-O-Diglucoside	Flavonoids	78210.7	92369	72327.7	69395.3	--	--	-
Lmsp003729	Positive	627.16	319.05	626.148	C27H30O17	Myricetin-3-O-rutinoside	Flavonoids	3.12273e+07	2.98603e+07	2.83733e+07	2.49023e+07	--	--	-
Hmlp003068	Positive	627.15	303.05	626.148	C27H30O17	Meratin	Flavonoids	18831	13087.7	18879.7	15157.7	--	--	-
Zmhp003784	Positive	627.16	465.1	626.148	C27H30O17	Rhodioflavonoside	Flavonoids	92306.7	120985	84099.7	87883	--	--	-
Zmdp003457	Positive	627.16	319.05	626.148	C27H30O17	Myricetin-3-O-galactoside-3'-O-rhamnoside*	Flavonoids	3.07033e+07	2.92163e+07	29062000	2.64647e+07	--	--	-
Zmdn003203	Negative	635.09	169.01	636.096	C27H24O18	1,2,6-Tri-O-galloyl-??-D-glucose	Phenolic acids	4280	3196.77	2335.76	6600.43	--	--	-
Lmfn001337	Negative	635.09	169.01	636.096	C27H24O18	1,2,3-Tri-O-galloyl-D-glucose	Phenolic acids	3615.3	5626.43	9	8625.93	--	--	-
pmb2653	Negative	649.1	145	650.227	C24H42O20	DMelezitose O-rhamnoside	Others	2889.03	4360.6	4525.77	5963.1	--	--	-
Zmxp004503	Positive	655.18	331.06	654.18	C29H34O17	Tricin-5,7-O-diglucoside	Flavonoids	134880	177088	9	129593	--	--	-
Lmsp004749	Positive	655.19	347.08	654.18	C29H34O17	Syringetin-3-O-rutinoside	Flavonoids	1.48737e+06	1076570	1370000	1179000	--	--	-
pmb0716	Positive	655.19	331.08	654.18	C29H34O17	Tricin-4'-O-glucoside-7-O-glucoside	Flavonoids	33833	48200	42514.7	40808	--	--	-
pmb0530	Positive	664.12	136.2	663.109	C21H27N7O14P2	Nicotinic acid adenine dinucleotide	Nucleotides and derivatives	212353	427727	384597	274753	6450-77-7	HMDB0001179	C00857
pmb2819	Negative	665.1	218.1	666.201	C27H38O19	O-Caffeoyl maltotriose	Phenolic acids	9	7578.57	4492.23	9549.07	--	--	-
mws1593	Negative	665.21	161	666.222	C24H42O21	D-Maltotetraose	Others	448.993	9	9	11956	--	--	-
Lmqn000213	Negative	665.21	341.11	666.222	C24H42O21	Stachyose	Others	6691.63	4810.33	9523.4	10143.7	470-55-3	HMDB0003553	C01613
Lmhp008744	Positive	677.37	261.22	676.367	C33H56O14	1-??-Linolenoyl-glycerol-2,3-di-O-glucoside	Lipids	29627.7	46355.3	40015	38106.7	--	--	-
Lmhp008513	Positive	677.37	261.22	676.367	C33H56O14	2-??-Linolenoyl-glycerol-1,3-di-O-glucoside	Lipids	29627.7	46355.3	40015	38106.7	--	--	-
pmp001276	Positive	677.37	677.37	676.367	C33H56O14	1-Linolenoyl-rac-glycerol-diglucoside	Lipids	2.15303e+06	1801200	2.68457e+06	2.25067e+06	--	--	-
Lmyn005812	Negative	675.36	397.14	676.367	C33H56O14	Gingerglycolipid A	Lipids	164073	246333	114513	326993	145937-22-0	HMDB0041093	-
HJN102	Negative	677.17	515.14	678.158	C34H30O15	3,4,5-Tricaffeoylquinic acid	Phenolic acids	80384.3	58427	18843.7	76397.7	--	--	-
Lmyn006011	Negative	677.38	397.13	678.383	C33H58O14	Gingerglycolipid B	Lipids	30453.7	49824	42999.7	81614.7	88168-90-5	HMDB0041094	-
pmp001271	Positive	679.39	263.24	678.383	C33H58O14	1-Linoleoyl-sn-glycerol-diglucoside	Lipids	2503.53	9	6737.87	6923.87	--	--	-
Lmhp009190	Positive	679.39	263.24	678.383	C33H58O14	2-Linoleoylglycerol-1,3-di-O-glucoside	Lipids	3021	6780.07	5145.8	7557.43	--	--	-
Lmyn006221	Negative	679.39	397.13	680.398	C33H60O14	Gingerglycolipid C	Lipids	61269.7	108972	70681	163367	35949-86-1	HMDB0041095	-
pmn001370	Negative	681.24	519.19	682.247	C32H42O16	Pinoresinol-4,4'-O-di-O-glucoside	Lignans and Coumarins	47974	61650.3	89392.3	78375.7	--	--	-
pmb0168	Positive	700.49	184.4	699.484	C38H70NO8P	PC 16:1/14:1	Lipids	201297	214928	100792	160633	--	--	-
pmn001368	Negative	699.25	537.2	700.258	C32H44O17	Olivil-4,4'-Di-O-glucoside	Lignans and Coumarins	15774.7	29511.7	71347	56780	--	--	-
Hmmp002447	Positive	725.2	433.11	724.193	C33H40O18	Apigenin-7-O-rutinoside-4'-O-rhamnoside	Flavonoids	12844.3	19359.3	15945.9	14861.3	--	--	-
Xmyp004678	Positive	727.21	287.05	726.201	C32H38O19	Kaempferol-3-O-(2-O-Xylosyl-6-O-Rhamnosyl)Glucoside	Flavonoids	88904.3	70422	55189.7	57743.7	--	--	-
HJN094	Negative	729.15	407.07	730.153	C37H30O16	Galloylprocyanidin B4	Tannins	205023	245270	257687	362513	--	--	-
Zmlp003063	Positive	741.23	433.12	740.209	C33H40O19	Luteolin-7-O-(2''-O-rhamnosyl)rutinoside	Flavonoids	1.42893e+06	1182400	843863	1.04653e+06	--	--	-
Hmdp103165	Positive	741.22	287.06	740.216	C33H40O19	Clitorin	Flavonoids	3.62417e+07	3.65873e+07	2.45627e+07	3.00803e+07	--	--	-
mws1035	Positive	741.22	433	740.216	C33H40O19	Kaempferol-3-O-robinoside-7-O-rhamnoside (Robinin)	Flavonoids	1.08283e+06	1.04242e+06	605100	775973	--	--	-
Lmtp002818	Positive	741.22	287.06	740.216	C33H40O19	Kaempferol-3-(2'',6''-di-O-rhamnosyl)-glucoside	Flavonoids	37927	21873.3	9	17715.3	--	--	-
pmb2991	Negative	739.21	269.2	740.216	C33H40O19	Apigenin-7-O-glucoside-4'-O-rutinoside	Flavonoids	28991.7	28791.3	20845	30837.7	--	--	-
Hmcp001618	Positive	743.2	449.1	742.195	C32H38O20	Quercetin-3-O-(2''-O-Xylosyl)rutinoside	Flavonoids	201853	259013	134426	153503	--	--	C10175
HJAP061	Positive	743.2	303.05	742.195	C32H38O20	Quercetin-3-O-(2''-O-arabinosyl)rutinoside	Flavonoids	47252.7	72114	30043.3	38155	--	--	-
Hmqp002870	Positive	743.2	287.06	742.196	C32H38O20	Luteolin-7-O-Sophoroside-5-O-arabinoside	Flavonoids	2.22693e+06	1.82393e+06	1.11288e+06	1.69553e+06	--	--	-
pme2651	Negative	742.1	620.1	743.075	C21H28N7O17P3	NADP (Nicotinamide adenine dinucleotide phosphate)	Nucleotides and derivatives	130685	189730	162597	173647	--	--	C00006
Lmsp002330	Positive	757.22	287.06	756.211	C33H40O20	Alcesefoliside	Flavonoids	59770.3	80933.7	9	58115.7	--	--	-
Lmsp003161	Positive	757.22	287.06	756.211	C33H40O20	Kaempferol-3-O-sophoroside-7-O-rhamnoside	Flavonoids	605160	723097	471137	559140	--	--	-
Lmpp003268	Positive	757.22	287.06	756.211	C33H40O20	Kaempferol-3-O-rutinoside-7-O-glucoside	Flavonoids	5.01093e+06	4.30193e+06	2.53697e+06	3.55567e+06	--	--	-
Lnrp102163	Positive	757.21	303.05	756.211	C33H40O20	Quercetin-3-O-rutinoside-7-O-rhamnoside	Flavonoids	169927	186377	9	106782	--	--	-
Zmgp002857	Positive	757.22	303.05	756.211	C33H40O20	Quercetin-3-O-??-rhamnosyl (1???2)-[??-rhamnosyl (1???6)]-??-glucoside	Flavonoids	2.49537e+07	2.14247e+07	1.40249e+07	2.05877e+07	--	--	-
HJAP127	Positive	757.22	303.05	756.212	C33H40O20	Quercetin-3-O-(2''-O-Rhamnosyl)rutinoside	Flavonoids	2.46987e+07	2.24113e+07	14687900	16829000	--	--	-
Lmjp003206	Positive	759.2	303.05	758.191	C32H38O21	Quercetin-3-O-Sambubioside-5-O-Glucoside	Flavonoids	1.17197e+06	1108810	705523	981573	--	--	-
pmb0678	Positive	771.21	177.1	770.206	C37H38O18	Vitexin-7-O-(6''-feruloyl)glucoside	Flavonoids	76033.3	117695	173943	109320	--	--	-
MWSHY0122	Positive	771.23	317.07	770.227	C34H42O20	Typhaneoside	Flavonoids	2.26083e+06	2.23417e+06	1426200	1734200	104472-68-6	HMDB0039541	-
Zmcn004206	Negative	771.18	609.14	772.185	C36H36O19	kaempferol-3-caffeoyldiglucoside	Flavonoids	85509.3	79914.3	103151	106849	--	--	-
Lmsp002982	Positive	773.21	303.05	772.206	C33H40O21	Quercetin-3-O-sophoroside-7-O-rhamnoside	Flavonoids	112567	111864	77786	85629	--	--	-
pmp001314	Positive	773.21	627.2	772.206	C33H40O21	6-Hydroxykaempferol-3-O-rutinoside-6-O-glucoside	Flavonoids	148707	125500	77411.7	96724.7	--	--	-
Lmmp002334	Positive	773.21	303.05	772.206	C33H40O21	Quercetin-3-O-rutinoside-7-O-glucoside	Flavonoids	2.93503e+06	2.27763e+06	1.18063e+06	1882800	--	--	-
pme2746	Negative	784.15	437	785.157	C27H33N9O15P2	Riboflavin 5'-Adenosine Diphosphate	Nucleotides and derivatives	96474.7	80219	47641.7	94228	146-14-5	HMDB0001248	C00016
Hmcp001589	Positive	787.23	317.06	786.221	C34H42O21	Isorhamnetin-3-O-rutinoside-4'-O-glucoside*	Flavonoids	480467	453213	396563	424903	--	--	-
Lmsp003790	Positive	787.23	317.07	786.222	C34H42O21	Isorhamnetin-3-O-sophoroside-7-O-rhamnoside*	Flavonoids	508123	516780	404743	425117	--	--	-
mws1150	Negative	785.25	623.2	786.258	C35H46O20	Echinacoside	Phenolic acids	18233.3	21144.7	32115.7	27488.7	--	--	-
pmb0676	Positive	801.22	207.1	800.216	C38H40O19	Chrysoeriol-8-C-glucoside-7-O-(6''-feruloyl)glucoside	Flavonoids	23786.7	20528	17417.7	16937	--	--	-
Lmmp004151	Positive	845.18	287.05	844.17	C38H36O22	Luteolin-7-O-glucuronide-(2???1)-(2''-Sinapoyl)glucuronide	Flavonoids	8849.3	12509.1	9520.67	6024.47	--	--	-
pmn001646	Negative	865.2	577.1	866.206	C45H38O18	Procyanidin C1	Tannins	402893	397437	314070	486633	37064-30-5	HMDB0038370	-
pmn001647	Negative	865.2	713.2	866.206	C45H38O18	Procyanidin C2	Tannins	308550	289773	245147	403240	--	--	-
Lmsp003853	Positive	919.25	303.05	918.243	C42H46O23	Quercetin-3-O-(6''-O-p-coumaroyl)sophoroside-7-O-rhamnoside	Flavonoids	36127.3	31148	14440.1	19209.7	--	--	-
Cwjp002681	Positive	919.23	287.06	918.243	C42H46O23	Kaempferol-3-O-(2'''-p-Coumaroyl)sophoroside-7-O-Glucoside	Flavonoids	6693.6	15552.3	7185.63	11185.4	--	--	-
Lmhp002374	Positive	919.27	303.05	918.264	C39H50O25	Quercetin-3-O-glucosyl(1???4)rhamnoside-7-O-rutinoside	Flavonoids	32868	31439	12455.3	19142	--	--	-
HJAP136	Positive	919.27	303.05	918.264	C39H50O25	Quercetin-3-O-(2''-O-rhamnosyl)rutinoside-7-O-glucoside	Flavonoids	32868	31439	12455.3	19142	--	--	-
Lmwp004293	Positive	935.25	303.05	934.238	C42H46O24	Quercetin-3-O-(2'''-O-p-coumaroyl)sophoroside-7-O-glucoside	Flavonoids	71815.3	59738.7	25816	46344.7	--	--	-
Lmpp003705	Positive	1019.22	731.16	1018.22	C52H42O22	Procyanidin C1 3'-O-gallate	Tannins	22501.8	39060.7	15895.3	17174	--	--	-

## Sheet: Table S3
Table S3. List of DAMs between CK and Ri-3w.
Index	Formula	Compounds	Class	log2_FC	Pvalue	fdr	vip
pma3649	C5H9NO3	5-Aminolevulinic Acid	Alkaloids	2.75265	0.0474668	0.317339	6.15007
pmp001273	C26H50NO7P	LysoPC 18:2	Lipids	0.76313	0.00308814	0.087154	4.15862
Zmyp000878	C10H13N5O5	Crotonoside; 2-Hydroxyadenosine	Nucleotides and derivatives	19.8874	0.000398784	0.027011	3.92013
pme0014	C5H9NO4	L-Glutamic acid	Amino acids and derivatives	0.879558	0.0139533	0.228654	3.86015
pmp001251	C26H50NO7P	LysoPC 18:2(2n isomer)	Lipids	0.682176	0.000613728	0.0328921	2.85439
HJN087	C21H22O10	Naringenin-4'-O-glucoside	Flavonoids	0.652665	0.0498987	0.320868	2.47291
mws0254	C6H9N3O2	L-Histidine	Amino acids and derivatives	2.25643	0.0457641	0.317339	2.39707
mws1337	C9H17NO5	D-Pantothenic Acid	Others	2.05618	0.0466557	0.317339	2.3721
pmb1912	C20H23N7O7	10-Formyltetrahydrofolic Acid	Alkaloids	-0.37416	0.0162657	0.235311	2.23215
pme1178	C10H13N5O5	Guanosine	Nucleotides and derivatives	0.806696	0.0148734	0.22896	2.18394
pme0006	C5H9NO2	L-Proline	Amino acids and derivatives	1.12523	0.0221439	0.255661	2.11733
pmb0881	C23H44NO7P	LysoPE 18:2	Lipids	1.01243	0.0279404	0.264658	2.0496
pmp001270	C24H48NO7P	LysoPC 16:1	Lipids	-0.964937	0.00531165	0.122651	1.8147
pme3827	C9H11NO4	3,4-Dihydroxy-L-phenylalanine (L-Dopa)	Amino acids and derivatives	-1.38746	0.019988	0.249699	1.80425
pmb0981	C10H14N5O7P	Adenosine 5'-monophosphate	Nucleotides and derivatives	0.98841	0.0154092	0.230231	1.79516
Lmhp009034	C21H42NO7P	LysoPE 16:1	Lipids	2.04269	0.0261327	0.26288	1.77931
mws1090	C6H13O9P	Glucose-1-phosphate	Others	1.2461	0.0479308	0.317339	1.69314
pmb0874	C23H44NO7P	LysoPE 18:2(2n isomer)	Lipids	0.890226	0.0291579	0.264658	1.69241
pmd0132	C24H50NO7P	LysoPC 16:0(2n isomer)	Lipids	0.51622	0.0228836	0.260474	1.64452
pme3011	C4H9NO2	??-Aminobutyric acid	Organic acids	1.14102	2.65638e-05	0.00770009	1.55517
Lmhp008763	C21H42NO7P	LysoPE 16:1(2n isomer)	Lipids	1.84504	0.0108722	0.200839	1.41981
pmb1754	C5H15NO4P+	O-Phosphocholine	Alkaloids	0.924164	0.0147558	0.22896	1.33673
mws1639	C11H10O5	Isofraxidin	Lignans and Coumarins	1.06105	0.047488	0.317339	1.33439
pme3033	C4H9NO2	N,N-Dimethylglycine	Amino acids and derivatives	0.911822	0.000102307	0.0155567	1.31598
pme0026	C6H14N2O2	L-Lysine	Amino acids and derivatives	1.48543	0.0274237	0.264658	1.18694

## Sheet: Table S4
Table S4. List of DAMs between CK and Ri-6w.
Index	Formula	Compounds	Class	log2_FC	Pvalue	fdr	vip
mws0889	C4H8O5	D-Threonic Acid	Others	-1.87366	0.00247227	0.0371784	7.40797
MWSCX014	C10H8O4	Scopoletin (7-Hydroxy-6-methoxycoumarin)	Lignans and Coumarins	-1.31761	0.00726197	0.0615799	6.14225
Hmcp002123	C10H8O4	Isoscopoletin (6-Hydroxy-7-Methoxycoumarin)	Lignans and Coumarins	-1.38413	0.00273716	0.0398528	6.00636
pmn001706	C30H48O4	2-Hydroxyoleanolic acid	Terpenoids	2.44865	0.000709091	0.022513	4.54182
mws0192	C4H6O4	Succinic acid	Organic acids	-0.616713	0.00625847	0.0615799	4.507
mws0470	C4H6O4	Methylmalonic acid	Organic acids	-0.597494	0.010446	0.0770017	4.42532
Zmhn001036	C21H22O10	Choerospondin	Flavonoids	1.77319	0.00484988	0.0545193	4.33606
pme0014	C5H9NO4	L-Glutamic acid	Amino acids and derivatives	1.0461	0.000455791	0.0171512	4.26581
pmp000593	C27H30O15	Luteolin-7-O-rutinoside	Flavonoids	-0.507708	0.0342264	0.151191	3.96108
Zmgp002857	C33H40O20	Quercetin-3-O-??-rhamnosyl (1???2)-[??-rhamnosyl (1???6)]-??-glucoside	Flavonoids	-0.831258	0.0119783	0.0839917	3.88815
pma3649	C5H9NO3	5-Aminolevulinic Acid	Alkaloids	1.71903	0.0489952	0.17509	3.59937
Lmmp002463	C28H32O16	Sexangularetin-3-O-glucoside-7-O-rhamnoside	Flavonoids	-0.82049	0.00575236	0.0602515	3.59683
HJAP127	C33H40O20	Quercetin-3-O-(2''-O-Rhamnosyl)rutinoside	Flavonoids	-0.749805	0.0442922	0.169815	3.53315
MWS4305	C4H8O4	Erythrose	Others	19.8108	0.00141899	0.0282685	3.50814
MWSHY0064	C28H32O16	Isorhamnetin-3-O-neohesperidoside	Flavonoids	-0.788857	0.00672616	0.0615799	3.4957
MWSHY0135	C28H32O16	Isorhamnetin-3-O-rutinoside (Narcissin)	Flavonoids	-0.795806	0.00712958	0.0615799	3.45163
MWSmce341	C16H22O4	Butyl isobutyl phthalate	Phenolic acids	0.490208	0.0120593	0.0839917	3.44851
Lmsn002815	C27H30O15	Kaempferol-3-O-rutinoside(Nicotiflorin)	Flavonoids	-0.780673	0.00842144	0.0684495	3.30374
Lmlp012720	C16H22O4	Dibutyl phthalate	Phenolic acids	0.468291	0.0264742	0.127913	3.29817
Lmxp011770	C16H22O4	Diisobutyl phthalate	Phenolic acids	0.455306	0.020821	0.116308	3.24401
Lmbp002336	C27H30O16	Quercetin-3-O-(2''-O-rhamnosyl)galactoside	Flavonoids	-0.733112	0.00109685	0.0256888	3.23094
mws1610	C30H48O4	Maslinic acid	Terpenoids	2.35945	0.0110377	0.079534	3.0273
pme2559	C6H9NO5	N-Acetyl-L-Aspartic Acid	Amino acids and derivatives	1.23427	0.00285073	0.040227	2.8771
ML10181668	C6H11NO2	Cycloleucine	Amino acids and derivatives	2.32834	0.00530472	0.0567326	2.80796
Zmdp000376	C5H11N3O	4-Guanidinobutanal	Others	2.34994	0.00391016	0.0478642	2.72549
mws0281	C6H8O7	Citric Acid	Organic acids	-0.697074	0.021701	0.116308	2.70996
pme1474	C11H15N5O3S	5'-Deoxy-5'-(methylthio)adenosine	Nucleotides and derivatives	-0.699355	0.0449542	0.170423	2.65611
Zmyp000878	C10H13N5O5	Crotonoside; 2-Hydroxyadenosine	Nucleotides and derivatives	19.091	0.0131975	0.0868403	2.61747
pmf0138	C6H12O6	D-Mannose	Others	-0.814929	0.0412426	0.163682	2.58087
Hmbp002498	C21H26O13	Scopoletin-7-O-xylosyl(1???6)glucoside	Lignans and Coumarins	-1.73315	0.0068699	0.0615799	2.53697
mws4170	C6H12O6	D-Glucose	Others	-0.82156	0.0350156	0.153952	2.52786
pmb1912	C20H23N7O7	10-Formyltetrahydrofolic Acid	Alkaloids	-0.660662	0.0359121	0.153952	2.48421
mws1077	C16H18O9	Scopoletin-7-O-glucoside (Scopolin)	Lignans and Coumarins	-1.39402	0.0258663	0.126957	2.29547
mws1164	C6H12O6	D-Fructose	Others	-0.621581	0.045872	0.172615	2.29192
Zmdp002216	C11H20N2O5	L-??-Glutamyl-L-leucine	Amino acids and derivatives	3.65864	0.0270989	0.129302	2.27819
pmb0801	C14H19NO9	4-Pyridoxic acid-O-glucoside	Others	2.0416	0.0276415	0.130271	2.22047
mws0275	C4H6O5	L-Malic acid	Organic acids	-2.7583	0.00605531	0.0615219	2.20677
pmb1650	C18H30O2	Octadeca-11E,13E,15Z-trienoic acid	Lipids	0.479128	0.0355268	0.153952	2.17491
pmc0274	C6H6N4S	6-Methylmercaptopurine	Nucleotides and derivatives	1.19285	0.000652313	0.021379	2.03272
mws1090	C6H13O9P	Glucose-1-phosphate	Others	1.67337	0.0218886	0.116308	2.00637
Lmhp008833	C24H48NO7P	LysoPC 16:1(2n isomer)	Lipids	2.11506	0.0254873	0.126792	2.00158
pme3827	C9H11NO4	3,4-Dihydroxy-L-phenylalanine (L-Dopa)	Amino acids and derivatives	-2.30242	0.00319247	0.0438318	1.92844
Lmbn000198	C4H6O5	3-Dehydro-L-Threonic Acid	Others	-2.44784	0.00171595	0.0306746	1.78458
Lmpp003268	C33H40O20	Kaempferol-3-O-rutinoside-7-O-glucoside	Flavonoids	-0.981975	0.0367164	0.154788	1.7641
pme0021	C9H11NO2	L-Phenylalanine	Amino acids and derivatives	1.1468	2.1033e-05	0.00305279	1.68074
Lmmp002334	C33H40O21	Quercetin-3-O-rutinoside-7-O-glucoside	Flavonoids	-1.31382	0.000774759	0.0231516	1.61999
MWSHY0080	C27H30O15	Luteolin-7-O-neohesperidoside (Lonicerin)	Flavonoids	-0.764288	0.0315344	0.140522	1.53313
Lmmn003323	C16H32O3	2-Hydroxyhexadecanoic acid	Organic acids	1.39998	0.0129507	0.0860942	1.51141
MWS0811	C6H11NO2	L-Pipecolic Acid	Organic acids	2.0763	0.00468355	0.0534661	1.37336
pmn001367	C13H16O9	Protocatechuic acid-4-O-glucoside	Phenolic acids	1.1615	0.00651293	0.0615799	1.36715
Lmjp002906	C22H22O12	Rhamnetin-3-O-Glucoside	Flavonoids	-1.77056	0.0125419	0.0849507	1.36401
mws0219	C4H7NO4	L-Aspartic Acid	Amino acids and derivatives	2.03333	0.00019737	0.0105126	1.35064
mws0001	C4H8N2O3	L-Asparagine	Amino acids and derivatives	3.5886	8.92795e-05	0.00647914	1.28768
Zmtn001661	C14H20O8	Vanilloloside	Phenolic acids	0.986489	0.0296267	0.134378	1.2756
mws1639	C11H10O5	Isofraxidin	Lignans and Coumarins	1.07265	0.0189944	0.111551	1.27198
Hmqp002870	C32H38O20	Luteolin-7-O-Sophoroside-5-O-arabinoside	Flavonoids	-1.00076	0.00338045	0.045644	1.27189
pme3961	C10H13N5O3	2'-Deoxyadenosine	Nucleotides and derivatives	2.35034	0.00111251	0.0256888	1.23883
MWS2040	CH4O3S	Methanesulfonic acid	Organic acids	5.70309	0.000902587	0.0252584	1.19409
MWSmce195	C20H22O4	Dehydrodiisoeugenol	Lignans and Coumarins	3.83753	0.0478352	0.174439	1.16487
Xmsn002700	C21H22O12	Taxifolin-3'-O-glucoside	Flavonoids	2.14551	0.00101694	0.0256888	1.16105
pme3443	C11H12O4	Sinapinaldehyde	Phenolic acids	-1.34287	0.0483105	0.17509	1.14851
pmp000781	C39H54O6	p-Coumaroyleuscaphic acid	Terpenoids	0.366765	0.0362518	0.154108	1.12905
pme0183	C5H5N5O	Isoguanine	Nucleotides and derivatives	1.49364	0.0220269	0.116308	1.12641
pme1109	C5H5N5O	Guanine	Nucleotides and derivatives	1.49364	0.0220269	0.116308	1.12641
pmb2922	C15H24N2O17P2	Uridine 5'-diphospho-D-glucose	Nucleotides and derivatives	0.47346	0.0313503	0.140317	1.12636
pme1184	C10H13N5O4	2'-Deoxyguanosine	Nucleotides and derivatives	2.847	0.00289793	0.0403329	1.11068
pmb0981	C10H14N5O7P	Adenosine 5'-monophosphate	Nucleotides and derivatives	-0.815116	0.0139633	0.0881482	1.10794
mws0224	C5H11NO2S	DL-Methionine	Amino acids and derivatives	1.88345	0.0137981	0.0881482	1.10634
Lmpp003465	C21H20O13	Myricetin-3-O-??-D-glucoside	Flavonoids	0.96945	0.0123177	0.0839917	1.08929
Lmmn004912	C16H12O7	3-O-Methylquercetin	Flavonoids	4.24613	0.00181853	0.0311442	1.08699
MWSHY0067	C27H30O16	Quercetin-3-O-rutinoside (Rutin)	Flavonoids	-0.623523	0.010694	0.0780386	1.06223
ML10171848	C5H8O5	D-Arabinono-1,4-lactone	Others	-1.90421	0.00406835	0.0492034	1.01077
pmb2873	C13H13NO2	3-(2-Naphthyl)-L-alanine	Amino acids and derivatives	1.8711	0.00991595	0.0757489	1.00867

## Sheet: Table S5
Table S5. KEGG annotation of DAMs between CK and Ri-3w.
KEGG_A_class	KEGG_B_class	Pathway	CK-vs-Ri-3w (14)	All (364)	Pvalue	Qvalue	Pathway ID	Metabolites	C_IDs
Metabolism	Global and overview maps	Metabolic pathways	14	210	0.000374309	0.00891351	ko01100	pme3033(N,N-Dimethylglycine);pme3011(??-Aminobutyric acid);pme0006(L-Proline);pma3649(5-Aminolevulinic Acid);pme0026(L-Lysine);pme0014(L-Glutamic acid);mws0254(L-Histidine);pmb1754(O-Phosphocholine);pme3827(3,4-Dihydroxy-L-phenylalanine (L-Dopa));mws1337(D-Pantothenic Acid);mws1090(Glucose-1-phosphate);pme1178(Guanosine);pmb0981(Adenosine 5'-monophosphate);pmb1912(10-Formyltetrahydrofolic Acid)	C01026+C00334+C00148+C00430+C00047+C00025+C00135+C00588+C00355+C00864+C00103+C00387+C00020+C00234
Genetic Information Processing	Translation	Aminoacyl-tRNA biosynthesis	5	20	0.000434805	0.00891351	ko00970	pme0006(L-Proline);pme0026(L-Lysine);pme0014(L-Glutamic acid);mws0254(L-Histidine);pmb1912(10-Formyltetrahydrofolic Acid)	C00148+C00047+C00025+C00135+C00234
Metabolism	Biosynthesis of other secondary metabolites	Carbapenem biosynthesis	2	3	0.00404091	0.041051	ko00332	pme0006(L-Proline);pme0014(L-Glutamic acid)	C00148+C00025
Metabolism	Metabolism of other amino acids	beta-Alanine metabolism	3	10	0.00465912	0.041051	ko00410	pme3011(??-Aminobutyric acid);mws0254(L-Histidine);mws1337(D-Pantothenic Acid)	C00334+C00135+C00864
Environmental Information Processing	Membrane transport	ABC transporters	5	33	0.00500621	0.041051	ko02010	pme0006(L-Proline);pma3649(5-Aminolevulinic Acid);pme0026(L-Lysine);pme0014(L-Glutamic acid);mws0254(L-Histidine)	C00148+C00430+C00047+C00025+C00135
Metabolism	Metabolism of cofactors and vitamins	Porphyrin and chlorophyll metabolism	2	4	0.00790336	0.0540063	ko00860	pma3649(5-Aminolevulinic Acid);pme0014(L-Glutamic acid)	C00430+C00025
Metabolism	Global and overview maps	Biosynthesis of secondary metabolites	9	129	0.0241515	0.125748	ko01110	pme0006(L-Proline);pma3649(5-Aminolevulinic Acid);pme0026(L-Lysine);pme0014(L-Glutamic acid);mws0254(L-Histidine);pme3827(3,4-Dihydroxy-L-phenylalanine (L-Dopa));mws1337(D-Pantothenic Acid);mws1090(Glucose-1-phosphate);pmb0981(Adenosine 5'-monophosphate)	C00148+C00430+C00047+C00025+C00135+C00355+C00864+C00103+C00020
Metabolism	Amino acid metabolism	Arginine and proline metabolism	3	18	0.0263033	0.125748	ko00330	pme3011(??-Aminobutyric acid);pme0006(L-Proline);pme0014(L-Glutamic acid)	C00334+C00148+C00025
Metabolism	Global and overview maps	Microbial metabolism in diverse environments	6	68	0.0295488	0.125748	ko01120	pme3011(??-Aminobutyric acid);pma3649(5-Aminolevulinic Acid);pme0026(L-Lysine);pme0014(L-Glutamic acid);mws1090(Glucose-1-phosphate);pmb1912(10-Formyltetrahydrofolic Acid)	C00334+C00430+C00047+C00025+C00103+C00234
Metabolism	Amino acid metabolism	Histidine metabolism	2	8	0.0337372	0.125748	ko00340	pme0014(L-Glutamic acid);mws0254(L-Histidine)	C00025+C00135
Metabolism	Carbohydrate metabolism	Butanoate metabolism	2	8	0.0337372	0.125748	ko00650	pme3011(??-Aminobutyric acid);pme0014(L-Glutamic acid)	C00334+C00025
Metabolism	Metabolism of cofactors and vitamins	One carbon pool by folate	1	1	0.0384615	0.13141	ko00670	pmb1912(10-Formyltetrahydrofolic Acid)	C00234
Metabolism	Global and overview maps	Biosynthesis of antibiotics	5	59	0.0586118	0.182198	ko01130	pme0006(L-Proline);pme0026(L-Lysine);pme0014(L-Glutamic acid);mws1090(Glucose-1-phosphate);pmb0981(Adenosine 5'-monophosphate)	C00148+C00047+C00025+C00103+C00020
Metabolism	Amino acid metabolism	Alanine, aspartate and glutamate metabolism	2	12	0.0727667	0.182198	ko00250	pme3011(??-Aminobutyric acid);pme0014(L-Glutamic acid)	C00334+C00025
Metabolism	Metabolism of cofactors and vitamins	Biotin metabolism	1	2	0.0755457	0.182198	ko00780	pme0026(L-Lysine)	C00047
Metabolism	Energy metabolism	Nitrogen metabolism	1	2	0.0755457	0.182198	ko00910	pme0014(L-Glutamic acid)	C00025
Metabolism	Biosynthesis of other secondary metabolites	Betalain biosynthesis	1	2	0.0755457	0.182198	ko00965	pme3827(3,4-Dihydroxy-L-phenylalanine (L-Dopa))	C00355
Metabolism	Global and overview maps	Biosynthesis of amino acids	4	45	0.080565	0.183509	ko01230	pme0006(L-Proline);pme0026(L-Lysine);pme0014(L-Glutamic acid);mws0254(L-Histidine)	C00148+C00047+C00025+C00135
Metabolism	Metabolism of other amino acids	Taurine and hypotaurine metabolism	1	3	0.111298	0.240169	ko00430	pme0014(L-Glutamic acid)	C00025
Metabolism	Amino acid metabolism	Glycine, serine and threonine metabolism	2	16	0.121109	0.248273	ko00260	pme3033(N,N-Dimethylglycine);pma3649(5-Aminolevulinic Acid)	C01026+C00430
Metabolism	Biosynthesis of other secondary metabolites	Isoquinoline alkaloid biosynthesis	1	5	0.178983	0.346041	ko00950	pme3827(3,4-Dihydroxy-L-phenylalanine (L-Dopa))	C00355
Metabolism	Nucleotide metabolism	Purine metabolism	2	22	0.20435	0.346041	ko00230	pme1178(Guanosine);pmb0981(Adenosine 5'-monophosphate)	C00387+C00020
Metabolism	Global and overview maps	Carbon metabolism	2	22	0.20435	0.346041	ko01200	pme0014(L-Glutamic acid);pmb1912(10-Formyltetrahydrofolic Acid)	C00025+C00234
Metabolism	Amino acid metabolism	Lysine biosynthesis	1	6	0.211001	0.346041	ko00300	pme0026(L-Lysine)	C00047
Metabolism	Lipid metabolism	Glycerophospholipid metabolism	1	6	0.211001	0.346041	ko00564	pmb1754(O-Phosphocholine)	C00588
Metabolism	Carbohydrate metabolism	Glycolysis / Gluconeogenesis	1	7	0.241855	0.371168	ko00010	mws1090(Glucose-1-phosphate)	C00103
Metabolism	Global and overview maps	2-Oxocarboxylic acid metabolism	2	25	0.248572	0.371168	ko01210	pme0026(L-Lysine);pme0014(L-Glutamic acid)	C00047+C00025
Metabolism	Carbohydrate metabolism	Starch and sucrose metabolism	1	8	0.271587	0.371168	ko00500	mws1090(Glucose-1-phosphate)	C00103
Metabolism	Carbohydrate metabolism	C5-Branched dibasic acid metabolism	1	8	0.271587	0.371168	ko00660	pme0014(L-Glutamic acid)	C00025
Metabolism	Metabolism of cofactors and vitamins	Pantothenate and CoA biosynthesis	1	8	0.271587	0.371168	ko00770	mws1337(D-Pantothenic Acid)	C00864
Metabolism	Amino acid metabolism	Lysine degradation	1	9	0.300232	0.37336	ko00310	pme0026(L-Lysine)	C00047
Metabolism	Carbohydrate metabolism	Pentose and glucuronate interconversions	1	10	0.327829	0.37336	ko00040	mws1090(Glucose-1-phosphate)	C00103
Metabolism	Amino acid metabolism	Arginine biosynthesis	1	10	0.327829	0.37336	ko00220	pme0014(L-Glutamic acid)	C00025
Metabolism	Metabolism of other amino acids	Glutathione metabolism	1	10	0.327829	0.37336	ko00480	pme0014(L-Glutamic acid)	C00025
Metabolism	Metabolism of terpenoids and polyketides	Zeatin biosynthesis	1	10	0.327829	0.37336	ko00908	pmb0981(Adenosine 5'-monophosphate)	C00020
Metabolism	Biosynthesis of other secondary metabolites	Tropane, piperidine and pyridine alkaloid biosynthesis	1	10	0.327829	0.37336	ko00960	pme0026(L-Lysine)	C00047
Metabolism	Carbohydrate metabolism	Amino sugar and nucleotide sugar metabolism	1	11	0.354411	0.392726	ko00520	mws1090(Glucose-1-phosphate)	C00103
Metabolism	Amino acid metabolism	Tyrosine metabolism	1	12	0.380016	0.410017	ko00350	pme3827(3,4-Dihydroxy-L-phenylalanine (L-Dopa))	C00355
Metabolism	Carbohydrate metabolism	Glyoxylate and dicarboxylate metabolism	1	16	0.473294	0.485126	ko00630	pme0014(L-Glutamic acid)	C00025
Metabolism	Metabolism of cofactors and vitamins	Nicotinate and nicotinamide metabolism	1	16	0.473294	0.485126	ko00760	pme3011(??-Aminobutyric acid)	C00334
Metabolism	Carbohydrate metabolism	Galactose metabolism	1	17	0.494483	0.494483	ko00052	mws1090(Glucose-1-phosphate)	C00103

## Sheet: Table S6
Table S6. List of DEGs between CK and Ri-3w.
ID	log2(fc)	PValue	FDR	Symbol	Description
Manes_02G030800	7.53185	5.93913e-189	1.7369e-184	SBT4.3	cucumisin-like [Manihot esculenta]
MSTRG.14637	8.92499	6.18136e-172	9.03869e-168	UCC1	uclacyanin 1-like [Manihot esculenta]
Manes_01G070500	7.45684	2.90211e-153	2.82908e-149	SBT1.2	subtilisin-like protease SBT1.7 [Manihot esculenta]
Manes_09G138600	7.66163	3.53555e-107	2.58493e-103	At2g44790	stellacyanin-like [Manihot esculenta]
Manes_01G123300	5.50232	1.27654e-106	7.4665e-103	PARC	probable glutathione S-transferase [Manihot esculenta]
Manes_05G053600	6.02861	1.53329e-98	7.47351e-95	LHA1	plasma membrane ATPase 1-like isoform X1 [Manihot esculenta]
Manes_01G070600	7.95487	2.24437e-98	9.37667e-95	SBT1.7	subtilisin-like protease SBT1.7 [Manihot esculenta]
Manes_17G061600	6.91208	4.34906e-95	1.58985e-91	NPF4.3	protein NRT1/ PTR FAMILY 4.5-like [Manihot esculenta]
Manes_11G154200	7.32863	9.17927e-95	2.98275e-91	PRCP	lysosomal Pro-X carboxypeptidase-like [Manihot esculenta]
Manes_15G037300	5.11945	3.1103e-86	9.09606e-83	PI1	protease inhibitor HPI-like [Hevea brasiliensis]
Manes_18G034100	6.53625	7.07009e-85	1.87968e-81	CXP;2-3	serine carboxypeptidase-like 40 [Manihot esculenta]
Manes_10G021400	7.1645	1.14605e-84	2.79301e-81	SBT4.3	cucumisin-like [Manihot esculenta]
Manes_05G037700	6.12256	3.2565e-80	7.32587e-77	SDR1	(+)-neomenthol dehydrogenase-like [Manihot esculenta]
Manes_10G021500	7.39718	4.90292e-80	1.02419e-76	SBT4.3	cucumisin-like [Manihot esculenta]
Manes_01G070400	9.26055	4.26743e-77	8.32006e-74	SBT1.2	subtilisin-like protease SBT1.2 [Manihot esculenta]
Manes_11G148300	8.25547	5.87026e-76	1.07297e-72	KWL1	kiwellin-like [Manihot esculenta]
Manes_16G004600	6.81945	2.0563e-75	3.53744e-72	--	probable inactive receptor kinase At2g26730 [Manihot esculenta]
Manes_01G166300	7.56836	6.33068e-75	1.02856e-71	--	cell wall integrity and stress response component 1 [Citrus sinensis]
Manes_11G154300	7.82317	6.16733e-73	9.49282e-70	Prcp	lysosomal Pro-X carboxypeptidase-like [Manihot esculenta]
Manes_06G169000	3.40115	1.04134e-72	1.5227e-69	BGLU12	beta-glucosidase 13-like [Manihot esculenta]
Manes_10G057300	4.44224	6.76953e-72	9.42737e-69	PDR2	pleiotropic drug resistance protein 2-like isoform X2 [Manihot esculenta]
Manes_10G079600	7.74674	1.01754e-68	1.35264e-65	SBT1.6	subtilisin-like protease SBT1.7 [Manihot esculenta]
Manes_12G082800	8.37031	5.49374e-68	6.98541e-65	--	lysM domain-containing protein ARB_03442 [Prunus persica]
Manes_17G055300	7.59799	2.09951e-66	2.55834e-63	--	transcription repressor MYB4-like [Hibiscus syriacus]
Manes_09G003000	6.8603	1.45646e-64	1.70377e-61	SCPL45	serine carboxypeptidase-like 45 [Manihot esculenta]
Manes_02G178000	7.27498	5.29551e-62	5.95643e-59	CYP707A3	abscisic acid 8'-hydroxylase 3-like [Manihot esculenta]
Manes_09G009000	6.5732	1.0082e-61	1.09203e-58	RFC3	replication factor C subunit 3-like [Manihot esculenta]
Manes_11G100500	4.60439	1.53632e-61	1.60463e-58	At5g55050	GDSL esterase/lipase At5g55050-like [Manihot esculenta]
Manes_15G190400	7.82765	4.20259e-61	4.2381e-58	PHT1-5	probable inorganic phosphate transporter 1-3 [Manihot esculenta]
Manes_12G124500	6.797	1.07635e-60	1.04926e-57	MAL	seed lectin-like [Manihot esculenta]
Manes_16G138100	5.36066	3.45893e-59	3.26311e-56	At4g31250	probable LRR receptor-like serine/threonine-protein kinase At4g31250 [Manihot esculenta]
Manes_03G055600	8.29822	5.39732e-58	4.93264e-55	ACL1.A3	acyl carrier protein, chloroplastic-like [Manihot esculenta]
Manes_16G087900	7.83072	2.23232e-57	1.97831e-54	ACL1.A3	acyl carrier protein, chloroplastic-like [Manihot esculenta]
Manes_14G124500	3.58552	2.76645e-56	2.37955e-53	Os02g0491800	Germin [Trema orientale]
Manes_10G021700	3.57208	5.01177e-56	4.18769e-53	SBT4.3	cucumisin-like [Manihot esculenta]
Manes_06G004300	5.20266	4.23416e-55	3.43966e-52	ABCG2	ABC transporter G family member 17-like [Manihot esculenta]
Manes_01G149400	7.38421	6.40972e-55	5.06627e-52	OsI_14861	senescence-specific cysteine protease SAG39-like [Manihot esculenta]
Manes_01G191900	3.8959	7.9633e-53	6.12859e-50	NPF2.13	protein NRT1/ PTR FAMILY 2.13-like [Manihot esculenta]
Manes_17G095900	7.92906	1.54702e-52	1.16006e-49	ephA	PREDICTED: bifunctional epoxide hydrolase 2-like [Gossypium hirsutum]
Manes_02G211900	4.17759	1.7715e-52	1.29519e-49	--	Extra-large GTP-binding protein 3 [Theobroma cacao]
Manes_08G019300	6.33104	4.35456e-50	3.10608e-47	CYP76A2	cytochrome P450 76A1-like [Manihot esculenta]
Manes_11G015600	7.64926	1.21656e-49	8.47101e-47	ABCB19	ABC transporter B family member 19-like [Manihot esculenta]
Manes_01G089400	7.01474	2.90287e-49	1.97429e-46	Os09g0568600	germin-like protein 9-3 [Hevea brasiliensis]
Manes_02G045600	7.22965	1.20511e-48	8.00987e-46	Os09g0568700	germin-like protein 9-3 [Manihot esculenta]
Manes_01G095300	3.28385	2.02875e-48	1.31846e-45	PMAT1	phenolic glucoside malonyltransferase 1-like [Manihot esculenta]
Manes_01G156700	4.21268	5.611e-48	3.56725e-45	MLO1	MLO protein homolog 1-like [Manihot esculenta]
Manes_18G018900	4.98682	1.38175e-46	8.5977e-44	NPF8.3	protein NRT1/ PTR FAMILY 8.2-like [Manihot esculenta]
Manes_14G109400	6.83888	2.6069e-46	1.58831e-43	FATB1	palmitoyl-acyl carrier protein thioesterase, chloroplastic-like [Manihot esculenta]
Manes_12G124400	7.42223	5.73072e-46	3.42031e-43	MAL	anti-H(O) lectin 1-like [Manihot esculenta]
Manes_14G054900	7.39265	8.31217e-46	4.86179e-43	RAM1	DELLA protein RGL1-like [Manihot esculenta]
Manes_11G121200	5.22437	9.26483e-45	5.31274e-42	NCS1	S-norcoclaurine synthase 1-like [Manihot esculenta]
Manes_06G086200	5.71155	3.95111e-44	2.22212e-41	UGT83A1	UDP-glycosyltransferase 83A1-like [Manihot esculenta]
Manes_S010600	5.81046	1.12938e-43	6.23181e-41	CYP72A154	cytochrome P450 CYP749A22-like [Manihot esculenta]
Manes_05G082500	7.05771	3.32872e-43	1.80275e-40	AMT3-1	ammonium transporter 3 member 1-like [Manihot esculenta]
Manes_13G020300	5.85536	3.14849e-42	1.67414e-39	ABCB15	ABC transporter B family member 15-like [Manihot esculenta]
Manes_16G119600	6.72853	5.12809e-42	2.67805e-39	AMT3-1	ammonium transporter 3 member 2-like [Manihot esculenta]
Manes_12G051900	6.76377	1.19163e-40	6.1139e-38	AIR12	auxin-induced in root cultures protein 12-like [Manihot esculenta]
Manes_02G108300	7.40029	6.46565e-40	3.26014e-37	SAG12	senescence-specific cysteine protease SAG12-like [Manihot esculenta]
Manes_08G146400	6.22882	1.03597e-39	5.13508e-37	--	stellacyanin-like [Hevea brasiliensis]
Manes_01G069200	7.46862	1.05499e-39	5.14218e-37	SBT4.3	cucumisin-like [Hevea brasiliensis]
Manes_S091700	7.72031	1.49516e-39	7.1682e-37	4CLL5	4-coumarate--CoA ligase-like 5 [Manihot esculenta]
Manes_01G149300	7.27995	1.91909e-37	9.05224e-35	OsI_14861	senescence-specific cysteine protease SAG39-like [Manihot esculenta]
Manes_15G007800	5.45438	1.30054e-36	6.03717e-34	PRUA1	major allergen Pru ar 1-like [Manihot esculenta]
Manes_15G066100	3.96911	6.29015e-36	2.87431e-33	IAMT1	indole-3-acetate O-methyltransferase 1-like [Manihot esculenta]
Manes_12G128200	6.09753	7.53336e-36	3.38943e-33	PFK5	ATP-dependent 6-phosphofructokinase 5, chloroplastic-like [Manihot esculenta]
Manes_17G114200	7.05376	8.38835e-36	3.71693e-33	At5g39130	germin-like protein subfamily 1 member 16 [Manihot esculenta]
Manes_08G147300	7.74819	4.46542e-35	1.94912e-32	At2g19230	cysteine-rich receptor-like protein kinase 3 [Manihot esculenta]
Manes_18G039200	3.36717	1.33181e-34	5.72776e-32	sbt3	subtilisin-like protease SBT1.9 [Manihot esculenta]
Manes_06G058400	5.69927	1.42606e-34	6.04421e-32	Os02g0491600	Germin [Trema orientale]
Manes_05G140600	3.91148	2.76001e-33	1.15309e-30	NCER2	neutral ceramidase 2-like [Manihot esculenta]
Manes_14G096400	6.41733	5.03844e-33	2.07534e-30	At3g21360	clavaminate synthase-like protein At3g21360 [Manihot esculenta]
Manes_01G176300	7.25621	1.48874e-32	6.04699e-30	PERK2	probable serine/threonine-protein kinase PBL6 [Manihot esculenta]
Manes_08G084700	2.48319	3.8557e-32	1.54466e-29	TR1	tropinone reductase homolog At2g29330-like isoform X1 [Manihot esculenta]
Manes_16G037700	6.84704	5.78177e-32	2.28497e-29	OsI_14861	senescence-specific cysteine protease SAG39-like [Manihot esculenta]
Manes_12G122800	3.54066	7.00737e-32	2.73241e-29	LECRK91	L-type lectin-domain containing receptor kinase IX.1-like [Manihot esculenta]
Manes_16G127400	3.3813	1.16261e-31	4.47374e-29	CHIT5A	acidic mammalian chitinase-like [Manihot esculenta]
Manes_03G142900	7.44156	2.05425e-31	7.80216e-29	OPT1	oligopeptide transporter 1-like [Manihot esculenta]
Manes_16G037600	6.61591	3.13582e-31	1.17573e-28	OsI_14861	senescence-specific cysteine protease SAG39-like [Manihot esculenta]
Manes_05G161300	7.4736	6.32992e-31	2.34327e-28	OFP7	transcription repressor OFP7-like [Manihot esculenta]
Manes_03G068500	6.68834	1.20038e-30	4.38813e-28	UGT85A23	7-deoxyloganetin glucosyltransferase-like, partial [Manihot esculenta]
Manes_12G004600	7.20536	2.72707e-30	9.84607e-28	SCPL20	serine carboxypeptidase-like 20 [Manihot esculenta]
Manes_08G099700	1.99324	3.95043e-30	1.40891e-27	GAF1	protein indeterminate-domain 2-like [Manihot esculenta]
Manes_05G068300	5.9566	1.45636e-29	5.13146e-27	ARF4	auxin response factor 4-like [Manihot esculenta]
Manes_01G062100	6.86607	1.87105e-29	6.51415e-27	KWL1	ripening-related protein 2 [Pyrus ussuriensis x Pyrus communis]
Manes_06G111300	3.83225	1.95176e-29	6.71522e-27	--	protein prune-like protein [Gossypium australe]
Manes_10G021600	4.4079	2.64798e-29	9.00466e-27	SBT4.3	cucumisin-like [Manihot esculenta]
Manes_15G008600	4.06164	3.05129e-29	1.02569e-26	Fra	major allergen Pru ar 1-like [Manihot esculenta]
Manes_15G182300	6.20667	1.25384e-28	4.16688e-26	--	Protein kinase protein with adenine nucleotide alpha hydrolases-like domain [Prunus dulcis]
Manes_16G113200	2.36012	1.69825e-28	5.58038e-26	LIN	Transducin/WD40 repeat-like superfamily protein [Theobroma cacao]
Manes_16G054500	3.77824	7.3111e-28	2.3757e-25	ALA5	probable phospholipid-transporting ATPase 5 [Manihot esculenta]
Manes_01G045000	2.79433	1.12893e-27	3.62809e-25	At1g18000	UNC93-like protein 1 [Manihot esculenta]
Manes_11G070000	3.91979	1.2816e-27	4.07395e-25	WAKL8	wall-associated receptor kinase-like 8 [Manihot esculenta]
Manes_04G002400	6.35352	2.18842e-27	6.88174e-25	Os09g0568600	Germin-like protein 9-3 [Vitis vinifera]
Manes_16G084200	6.69066	5.17963e-27	1.61147e-24	STY46	serine/threonine-protein kinase STY46-like [Manihot esculenta]
Manes_13G026000	3.7146	5.9223e-27	1.82313e-24	LYK3	lysM domain receptor-like kinase 3 [Manihot esculenta]
Manes_02G097000	4.35623	6.32487e-27	1.92678e-24	HIPP43	heavy metal-associated isoprenylated plant protein 43-like [Manihot esculenta]
Manes_05G073500	6.35473	8.24168e-27	2.48482e-24	At4g02900	CSC1-like protein At4g02900 [Manihot esculenta]
Manes_01G137000	4.02389	2.8871e-26	8.61564e-24	RFC5	Replication factor C subunit 3 [Vitis vinifera]
Manes_04G153800	7.2384	3.18184e-26	9.39929e-24	PERK8	LOW QUALITY PROTEIN: inactive protein kinase SELMODRAFT_444075-like [Manihot esculenta]
Manes_17G054400	7.19967	1.32325e-25	3.86984e-23	OsI_14861	senescence-specific cysteine protease SAG39-like [Manihot esculenta]
Manes_18G094900	3.97845	1.42373e-25	4.12246e-23	CYP707A3	abscisic acid 8'-hydroxylase 3-like [Manihot esculenta]
Manes_09G129800	7.21173	2.25746e-25	6.4725e-23	BEN1	vestitone reductase-like [Manihot esculenta]
Manes_11G138000	4.75687	3.05584e-25	8.6765e-23	--	chitinase 2-like [Manihot esculenta]
Manes_13G065300	4.60657	4.45483e-25	1.25271e-22	LIP2	triacylglycerol lipase 2-like isoform X1 [Manihot esculenta]
Manes_09G064400	5.81535	8.85885e-25	2.4674e-22	Hgsnat	heparan-alpha-glucosaminide N-acetyltransferase-like [Manihot esculenta]
Manes_03G123000	4.35124	3.00229e-24	8.28321e-22	ABCB15	ABC transporter B family member 15-like [Manihot esculenta]
Manes_04G077700	2.82667	5.81598e-24	1.58961e-21	At4g34880	probable amidase At4g34880 [Ricinus communis]
Manes_14G124400	5.90482	7.61492e-24	2.06202e-21	Os02g0491600	germin-like protein 1 [Populus alba]
Manes_04G002300	6.89594	1.13481e-23	3.04472e-21	Os09g0568700	germin-like protein 9-3 [Manihot esculenta]
Manes_13G034200	8.08976	1.19992e-23	3.19016e-21	--	LysM domain containing protein [Trema orientale]
Manes_17G070100	6.31418	5.01036e-23	1.32007e-20	GA2OX1	gibberellin 2-beta-dioxygenase [Manihot esculenta]
Manes_11G063600	2.41672	5.97986e-23	1.56144e-20	PDR1	pleiotropic drug resistance protein 1-like [Manihot esculenta]
Manes_01G085000	5.80171	1.19102e-22	3.08243e-20	LHA1	plasma membrane ATPase 1-like [Manihot esculenta]
Manes_08G156600	6.83809	2.83285e-22	7.26725e-20	CYP716A15	beta-amyrin 28-oxidase-like [Manihot esculenta]
Manes_05G207500	6.85829	3.13425e-22	7.97052e-20	--	50S ribosomal protein like [Actinidia chinensis var. chinensis] [Actinidia chinensis]
Manes_05G125400	3.73357	6.41677e-22	1.61775e-19	MLO-H1	MLO protein homolog 1-like [Manihot esculenta]
Manes_17G054500	4.75027	1.0987e-21	2.74628e-19	OsI_14861	senescence-specific cysteine protease SAG39-like [Manihot esculenta]
Manes_01G180600	2.34355	1.38117e-21	3.42309e-19	CR4	wall-associated receptor kinase-like 18 [Hevea brasiliensis]
Manes_12G145300	5.37021	2.21389e-21	5.44076e-19	At1g54610	probable serine/threonine-protein kinase At1g54610 [Manihot esculenta]
Manes_01G069100	8.59512	3.0297e-21	7.38364e-19	SBT4.3	cucumisin-like [Manihot esculenta]
Manes_08G034900	4.24739	4.30687e-21	1.04095e-18	ZSD1	secoisolariciresinol dehydrogenase-like [Manihot esculenta]
Manes_06G088500	6.60881	7.42851e-21	1.78071e-18	--	protein WEAK CHLOROPLAST MOVEMENT UNDER BLUE LIGHT-like 3 [Hevea brasiliensis]
Manes_12G039900	3.94885	1.21814e-20	2.89631e-18	HSP26-A	probable glutathione S-transferase [Manihot esculenta]
Manes_02G053800	2.60979	1.36182e-20	3.2118e-18	BCCP1	biotin carboxyl carrier protein of acetyl-CoA carboxylase 2, chloroplastic [Manihot esculenta]
Manes_15G007900	6.44525	2.6111e-20	6.10892e-18	PRUA1	major allergen Pru ar 1-like [Hevea brasiliensis]
Manes_18G005600	6.27612	3.09438e-20	7.18216e-18	ACT	vinorine synthase-like [Manihot esculenta]
Manes_07G045800	3.38805	3.2001e-20	7.36906e-18	LECRK91	L-type lectin-domain containing receptor kinase IX.1-like [Manihot esculenta]
Manes_03G109700	2.70657	4.21702e-20	9.63491e-18	GLCAT14A	beta-glucuronosyltransferase GlcAT14B-like [Manihot esculenta]
Manes_02G054100	4.32281	4.38561e-20	9.94241e-18	UGT83A1	UDP-glycosyltransferase 83A1-like [Manihot esculenta]
Manes_01G051800	1.58409	5.65533e-20	1.27223e-17	YSL1	metal-nicotianamine transporter YSL1-like [Manihot esculenta]
Manes_15G153800	2.43194	6.41456e-20	1.43201e-17	GPDH	glycerol-3-phosphate dehydrogenase [NAD(+)] isoform X1 [Manihot esculenta]
Manes_15G157100	2.98048	6.9632e-20	1.54272e-17	LHT1	lysine histidine transporter 1-like [Manihot esculenta]
Manes_07G045700	4.39232	2.25994e-19	4.96932e-17	LECRK91	L-type lectin-domain containing receptor kinase IX.1-like [Manihot esculenta]
Manes_07G122300	7.20645	3.89955e-19	8.51063e-17	SBT4.3	cucumisin-like [Manihot esculenta]
Manes_04G005200	3.68635	4.99035e-19	1.08106e-16	AIR3	subtilisin-like protease SBT5.3 [Manihot esculenta]
Manes_11G136300	7.8933	6.98692e-19	1.50244e-16	IOS1	leucine-rich repeat receptor-like serine/threonine-protein kinase At2g14510 [Hevea brasiliensis]
Manes_04G007500	6.11034	7.90463e-19	1.68738e-16	SNA-I	ribosome-inactivating protein gelonin-like [Manihot esculenta]
Manes_03G098000	3.6693	1.27851e-18	2.70941e-16	ERN1	ethylene-responsive transcription factor RAP2-11-like [Manihot esculenta]
Manes_11G083500	8.10171	1.61709e-18	3.4023e-16	RAM1	DELLA protein GAI-like, partial [Manihot esculenta]
Manes_02G007700	2.63859	3.08651e-18	6.44749e-16	KAS1	3-oxoacyl-[acyl-carrier-protein] synthase I, chloroplastic-like [Manihot esculenta]
Manes_03G057000	6.90011	5.04607e-18	1.04661e-15	MPE3	pectinesterase 3-like [Manihot esculenta]
Manes_09G051200	2.49099	6.89235e-18	1.41948e-15	PRCP	lysosomal Pro-X carboxypeptidase-like [Manihot esculenta]
Manes_13G048400	1.96011	6.944e-18	1.42012e-15	At1g16060	AP2-like ethylene-responsive transcription factor At1g16060 [Manihot esculenta]
Manes_09G105800	6.39357	7.07001e-18	1.43585e-15	PHL7	myb family transcription factor PHL7-like [Manihot esculenta]
Manes_06G007200	3.02391	7.82854e-18	1.57894e-15	TUBB4	tubulin beta chain-like [Manihot esculenta]
Manes_13G104000	9.46923	8.04352e-18	1.61118e-15	ABCG6	ABC transporter G family member 17-like [Manihot esculenta]
Manes_09G036000	4.40138	1.04294e-17	2.07489e-15	--	Zinc finger, PHD-type [Corchorus olitorius]
Manes_01G193000	9.13955	1.13754e-17	2.2478e-15	RAM2	glycerol-3-phosphate 2-O-acyltransferase 6-like [Manihot esculenta]
Manes_15G123400	5.7867	2.00079e-17	3.92705e-15	OsI_14861	senescence-specific cysteine protease SAG39-like [Manihot esculenta]
Manes_13G079100	3.51983	2.06324e-17	4.02264e-15	AMT3-1	ammonium transporter 3 member 1-like isoform X1 [Manihot esculenta]
Manes_12G097400	9.08199	3.00856e-17	5.82685e-15	--	branched-chain amino acid aminotransferase [Spatholobus suberectus]
Manes_14G068200	3.05805	3.78504e-17	7.28247e-15	At2g26730	probable inactive receptor kinase At2g26730 [Manihot esculenta]
Manes_02G187000	5.11502	4.40049e-17	8.41127e-15	CYP78A7	cytochrome P450 78A7-like [Manihot esculenta]
Manes_01G018000	13.365	4.67036e-17	8.86913e-15	UGT74E2	UDP-glycosyltransferase 74E1-like [Manihot esculenta]
Manes_11G142800	6.10518	5.22704e-17	9.86224e-15	NAC056	NAC transcription factor 56-like [Manihot esculenta]
Manes_07G047900	7.34252	6.65513e-17	1.24762e-14	LECRK92	L-type lectin-domain containing receptor kinase IX.1-like [Manihot esculenta]
Manes_02G188800	4.99291	7.94381e-17	1.47493e-14	CHIT3	hevamine-A-like [Manihot esculenta]
Manes_05G150000	2.42442	7.96848e-17	1.47493e-14	CYP83B1	cytochrome P450 83B1-like isoform X1 [Manihot esculenta]
Manes_16G090300	2.78907	1.75803e-16	3.23357e-14	GLIP5	GDSL esterase/lipase 5-like [Manihot esculenta]
Manes_15G029400	4.15013	2.60406e-16	4.75973e-14	CYS1	cysteine synthase [Manihot esculenta]
Manes_07G023500	3.64351	2.92528e-16	5.31366e-14	TIFY3B	protein TIFY 10b-like [Manihot esculenta]
Manes_01G089500	9.95723	4.02521e-16	7.2665e-14	Os09g0568600	germin-like protein 9-3 [Hevea brasiliensis]
Manes_16G037500	6.3601	4.07229e-16	7.3064e-14	OsI_14861	senescence-specific cysteine protease SAG39-like [Manihot esculenta]
Manes_03G025600	5.46049	4.15023e-16	7.40082e-14	--	lachrymatory-factor synthase [Jatropha curcas]
Manes_16G113300	8.62101	4.88807e-16	8.66373e-14	NPF1.1	protein NRT1/ PTR FAMILY 1.1-like [Manihot esculenta]
Manes_02G110000	3.00811	5.56316e-16	9.80088e-14	THE1	probable serine/threonine-protein kinase PBL7 [Hevea brasiliensis]
Manes_14G031200	3.76986	6.36105e-16	1.11394e-13	GA20OX1	gibberellin 20 oxidase 1-like [Manihot esculenta]
Manes_11G137300	6.54397	8.72733e-16	1.51923e-13	--	chitinase 2-like [Manihot esculenta]
MSTRG.19600	7.18144	1.21536e-15	2.10314e-13	Prcp	lysosomal Pro-X carboxypeptidase-like [Manihot esculenta]
Manes_18G144000	2.91719	1.23078e-15	2.11731e-13	PHR3	myb family transcription factor PHL6-like [Manihot esculenta]
Manes_11G050600	7.18225	1.34602e-15	2.30201e-13	--	slit homolog 2 protein-like isoform X2 [Hevea brasiliensis]
Manes_16G061400	2.57112	1.5513e-15	2.63767e-13	--	exopolyphosphatase PRUNE1-like isoform X1 [Manihot esculenta]
Manes_03G090300	2.17635	1.68089e-15	2.84148e-13	CERBERUS	E3 ubiquitin-protein like [Actinidia chinensis var. chinensis] [Actinidia chinensis]
Manes_11G063500	4.64667	1.91076e-15	3.21151e-13	PDR1	pleiotropic drug resistance protein 1-like isoform X2 [Manihot esculenta]
Manes_13G125700	5.44626	2.02857e-15	3.39003e-13	--	protein WEAK CHLOROPLAST MOVEMENT UNDER BLUE LIGHT 1-like [Manihot esculenta]
Manes_14G161600	2.04627	2.0513e-15	3.40854e-13	Os07g0190000	probable 1-deoxy-D-xylulose-5-phosphate synthase 2, chloroplastic [Manihot esculenta]
Manes_08G015600	2.68223	2.52924e-15	4.17897e-13	UGT73C5	UDP-glycosyltransferase 73C1-like [Manihot esculenta]
Manes_07G003300	6.1212	2.59408e-15	4.26202e-13	CYP93A1	cytochrome P450 93A2-like [Manihot esculenta]
Manes_08G075800	5.05166	2.62938e-15	4.29588e-13	OPT1	oligopeptide transporter 1-like [Manihot esculenta]
Manes_08G106700	9.94739	2.90845e-15	4.72542e-13	NPF4.6	protein NRT1/ PTR FAMILY 4.5-like [Manihot esculenta]
Manes_S057400	2.84153	3.37892e-15	5.45948e-13	RLP56	LRR receptor-like serine/threonine-protein kinase GSO1 [Hevea brasiliensis]
Manes_03G203800	12.4486	3.90557e-15	6.27574e-13	RGL2	DELLA protein RGL1-like [Manihot esculenta]
Manes_02G071500	3.12594	4.21684e-15	6.73888e-13	PMI15	protein PLASTID MOVEMENT IMPAIRED 2 [Manihot esculenta]
Manes_07G033600	4.23205	4.82158e-15	7.66343e-13	UGT85A24	7-deoxyloganetin glucosyltransferase-like [Manihot esculenta]
Manes_10G153300	5.03154	4.91184e-15	7.76469e-13	UFC	protein UPSTREAM OF FLC isoform X1 [Jatropha curcas]
Manes_05G182300	7.06286	5.00828e-15	7.87458e-13	EXO70B1	exocyst complex component EXO70A1-like [Manihot esculenta]
Manes_06G021900	8.21432	5.52773e-15	8.64484e-13	At3g15890	PTI1-like tyrosine-protein kinase At3g15890 [Manihot esculenta]
Manes_13G029700	4.53276	7.42851e-15	1.15557e-12	fray2	serine/threonine-protein kinase BLUS1-like [Manihot esculenta]
Manes_16G000900	2.44288	7.63012e-15	1.18065e-12	TPS4	ent-kaur-16-ene synthase, chloroplastic-like isoform X2 [Manihot esculenta]
Manes_11G014200	3.34392	1.05982e-14	1.62311e-12	BBE1	reticuline oxidase-like [Manihot esculenta]
Manes_17G124600	5.8399	1.06006e-14	1.62311e-12	NPF2.11	protein NRT1/ PTR FAMILY 2.9-like [Manihot esculenta]
Manes_03G202500	1.13643	1.58471e-14	2.41379e-12	LPD1	dihydrolipoyl dehydrogenase 1, chloroplastic isoform X2 [Manihot esculenta]
Manes_18G084400	4.76818	1.99413e-14	3.02167e-12	WAK2	wall-associated receptor kinase 2-like [Hevea brasiliensis]
Manes_07G101000	4.02287	2.19479e-14	3.30859e-12	--	classical arabinogalactan protein 5-like [Manihot esculenta]
Manes_18G047700	1.58304	2.22573e-14	3.33802e-12	SCPL18	serine carboxypeptidase-like 17 [Manihot esculenta]
Manes_02G103700	2.5967	2.34865e-14	3.5044e-12	Os09g0533900	endoglucanase 24-like [Manihot esculenta]
Manes_02G152300	3.35103	3.49518e-14	5.18865e-12	NIP1-1	nodulin-26-like [Manihot esculenta]
Manes_03G164700	1.74502	3.91976e-14	5.78956e-12	PHT1-4	probable inorganic phosphate transporter 1-3 [Manihot esculenta]
Manes_18G088700	4.81967	4.38386e-14	6.4425e-12	KOR	endoglucanase 25-like [Manihot esculenta]
Manes_15G082100	14.348	5.44596e-14	7.96335e-12	--	Wound-responsive family protein [Trema orientale]
Manes_S095800	4.00557	6.52176e-14	9.48899e-12	SAT	vinorine synthase-like [Manihot esculenta]
Manes_12G068400	5.90879	8.05119e-14	1.16563e-11	LIP2	triacylglycerol lipase 2-like [Manihot esculenta]
Manes_04G164100	4.26227	1.0955e-13	1.57822e-11	PAP27	probable inactive purple acid phosphatase 27 [Manihot esculenta]
Manes_05G178700	3.51691	1.11555e-13	1.59923e-11	CYP81Q32	isoflavone 3'-hydroxylase-like [Manihot esculenta]
Manes_14G174100	8.09678	1.20308e-13	1.71629e-11	RCOM_1206790	CASP-like protein 4D1 [Manihot esculenta]
Manes_05G035800	5.83131	1.8724e-13	2.65817e-11	KWL1	Barwin-related endoglucanase [Corchorus capsularis]
Manes_07G095200	3.31105	1.99767e-13	2.82231e-11	SKU5	monocopper oxidase-like protein SKU5 [Manihot esculenta]
Manes_01G089300	7.22093	2.02551e-13	2.84789e-11	Os09g0568700	germin-like protein 9-3 [Manihot esculenta]
Manes_02G045800	2.25051	2.12648e-13	2.97555e-11	FEZ	protein FEZ-like [Manihot esculenta]
Manes_07G128000	3.02046	2.29919e-13	3.20189e-11	XA21	probable LRR receptor-like serine/threonine-protein kinase At3g47570 [Manihot esculenta]
Manes_17G122900	7.64386	2.32683e-13	3.22503e-11	At1g30570	probable serine/threonine-protein kinase PBL22 [Manihot esculenta]
Manes_09G132400	1.34902	2.42578e-13	3.34632e-11	HSP26-A	probable glutathione S-transferase [Manihot esculenta]
Manes_14G013500	4.80367	2.44511e-13	3.35715e-11	SELMODRAFT_444075	inactive protein kinase SELMODRAFT_444075-like [Manihot esculenta]
Manes_12G108900	12.4191	2.5916e-13	3.54165e-11	WRI1	AP2-like ethylene-responsive transcription factor At1g79700 [Manihot esculenta]
Manes_03G029500	2.67942	2.7896e-13	3.7945e-11	GGT3	gamma-glutamyltranspeptidase 3 [Manihot esculenta]
Manes_11G070100	3.01495	2.83465e-13	3.83794e-11	WAKL8	wall-associated receptor kinase-like 8 [Manihot esculenta]
Manes_08G041800	3.16693	3.19083e-13	4.30027e-11	At1g14460	protein STICHEL-like 1 [Manihot esculenta]
Manes_06G023400	1.68059	3.52661e-13	4.73099e-11	RBCS	ribulose bisphosphate carboxylase small chain clone 512-like [Manihot esculenta]
Manes_17G011200	8.0008	3.68008e-13	4.91434e-11	--	Interleukin-15 [Gossypium australe]
Manes_01G159800	2.46668	4.5836e-13	6.09307e-11	AGAL2	alpha-galactosidase-like [Manihot esculenta]
Manes_S048700	4.56706	4.97029e-13	6.5772e-11	SCPL51	serine carboxypeptidase-like 51 [Manihot esculenta]
Manes_03G126400	4.46489	5.17875e-13	6.82218e-11	MIK2	MDIS1-interacting receptor like kinase 2-like [Manihot esculenta]
Manes_09G046400	5.28708	6.48597e-13	8.50593e-11	LECRK91	L-type lectin-domain containing receptor kinase IX.1-like [Manihot esculenta]
Manes_02G186900	1.25049	6.67331e-13	8.71254e-11	At4g09670	uncharacterized oxidoreductase At4g09670 [Manihot esculenta]
Manes_05G109200	3.02095	8.0431e-13	1.04444e-10	CYP734A1	cytochrome P450 CYP749A22-like [Manihot esculenta]
Manes_13G093600	5.46975	8.07123e-13	1.04444e-10	NIP1-1	aquaporin NIP1-1-like [Manihot esculenta]
Manes_09G017600	12.6999	8.44455e-13	1.08754e-10	ACA4	alpha carbonic anhydrase 4-like [Manihot esculenta]
Manes_12G109200	5.19574	8.47869e-13	1.08754e-10	GH3.1	probable indole-3-acetic acid-amido synthetase GH3.1 [Manihot esculenta]
Manes_11G048000	-1.65108	8.98787e-13	1.14782e-10	SULTR3;4	probable sulfate transporter 3.4 [Manihot esculenta]
Manes_14G174000	3.03302	9.8637e-13	1.25419e-10	MAP65-3	65-kDa microtubule-associated protein 3-like isoform X1 [Manihot esculenta]
Manes_17G054300	7.98299	1.04494e-12	1.32291e-10	OsI_14861	senescence-specific cysteine protease SAG39-like [Manihot esculenta]
Manes_02G171800	5.77435	1.09449e-12	1.37967e-10	WAK2	wall-associated receptor kinase 2-like [Manihot esculenta]
Manes_14G125300	2.96944	1.11888e-12	1.40436e-10	At4g20840	berberine bridge enzyme-like 21 [Manihot esculenta]
Manes_17G012700	7.61692	1.18328e-12	1.47884e-10	ZFP10	zinc finger protein 10 [Manihot esculenta]
Manes_06G010200	11.9268	1.24522e-12	1.54744e-10	At2g26730	probable inactive receptor kinase At2g26730 [Manihot esculenta]
Manes_05G035500	6.64263	1.24874e-12	1.54744e-10	KWL1	kiwellin-1-like [Pistacia vera]
Manes_16G023400	7.17742	1.32498e-12	1.63498e-10	--	kelch-like protein 21 [Manihot esculenta]
Manes_05G006900	2.72733	1.61372e-12	1.98291e-10	CYP20-3	peptidyl-prolyl cis-trans isomerase [Manihot esculenta]
Manes_02G137700	1.70728	1.70542e-12	2.08682e-10	At5g66150	alpha-mannosidase [Manihot esculenta]
Manes_12G048600	3.17539	1.77959e-12	2.1685e-10	CYP82C4	cytochrome P450 82C4-like [Manihot esculenta]
Manes_14G014200	4.37504	2.07446e-12	2.51732e-10	fadD26	L-2-aminoadipate reductase [Trema orientale]
Manes_08G134200	4.3782	2.08827e-12	2.52362e-10	AMT3-2	ammonium transporter 3 member 2-like [Manihot esculenta]
Manes_05G121200	3.11295	2.5055e-12	3.01537e-10	UGT74E2	UDP-glycosyltransferase 74E2-like [Manihot esculenta]
Manes_05G035900	7.94569	2.68968e-12	3.22376e-10	KWL1	Barwin-related endoglucanase [Corchorus capsularis]
Manes_18G125500	1.25237	3.15776e-12	3.76933e-10	At1g06840	probable LRR receptor-like serine/threonine-protein kinase At1g06840 isoform X1 [Manihot esculenta]
Manes_01G258200	1.89241	3.22166e-12	3.82997e-10	ILK1	serine/threonine-protein kinase STY8-like [Hevea brasiliensis]
Manes_02G211000	13.7987	3.63619e-12	4.30528e-10	--	50S ribosomal protein L10, chloroplastic [Vitis vinifera]
Manes_08G124400	3.40243	3.72646e-12	4.39437e-10	RKF3	probable LRR receptor-like serine/threonine-protein kinase RKF3 [Manihot esculenta]
Manes_02G069900	2.08157	3.84438e-12	4.51522e-10	At5g16150	plastidic glucose transporter 4-like [Manihot esculenta]
Manes_16G117600	8.78953	4.3489e-12	5.08734e-10	--	PREDICTED: conserved [Prunus dulcis]
Manes_S049100	8.50144	5.40168e-12	6.29371e-10	UGT73C6	UDP-glycosyltransferase 73C1-like [Manihot esculenta]
Manes_10G008500	2.73828	5.54233e-12	6.43196e-10	ENGASE1	cytosolic endo-beta-N-acetylglucosaminidase 1 isoform X2 [Manihot esculenta]
Manes_17G086200	3.98868	6.07262e-12	7.01952e-10	At4g32285	Clathrin assembly protein [Actinidia chinensis var. chinensis] [Actinidia chinensis]
Manes_06G113200	1.56276	6.17201e-12	7.10632e-10	At5g63180	probable pectate lyase 5 [Manihot esculenta]
Manes_02G072900	2.10567	6.59653e-12	7.56532e-10	ILK1	probable serine/threonine-protein kinase DDB_G0271682 [Manihot esculenta]
Manes_02G111500	9.10329	7.47998e-12	8.545e-10	At5g41890	GDSL esterase/lipase At5g45670-like [Manihot esculenta]
Manes_17G123500	6.40599	8.09276e-12	9.20906e-10	At2g26730	probable inactive receptor kinase At2g26730 [Manihot esculenta]
Manes_16G050200	3.49293	1.04329e-11	1.18259e-09	ZIP5	zinc transporter 5-like [Manihot esculenta]
Manes_06G063300	2.97825	1.16916e-11	1.32015e-09	FATB1	palmitoyl-acyl carrier protein thioesterase, chloroplastic-like [Manihot esculenta]
Manes_S086300	2.21591	1.27184e-11	1.4281e-09	At3g07870	F-box protein At3g07870-like [Manihot esculenta]
Manes_13G149600	7.46686	1.27452e-11	1.4281e-09	klhl21	F-box/kelch-repeat protein At1g16250-like [Manihot esculenta]
Manes_05G016500	1.18055	1.46566e-11	1.636e-09	PDH-E1	pyruvate dehydrogenase E1 component subunit alpha-3, chloroplastic-like isoform X1 [Manihot esculenta]
Manes_17G084900	3.90348	1.49485e-11	1.66224e-09	LAMT	probable S-adenosylmethionine-dependent methyltransferase At5g38100 [Manihot esculenta]
Manes_14G115000	1.96008	2.3281e-11	2.57899e-09	--	beta-1,4-mannosyl-glycoprotein 4-beta-N-acetylglucosaminyltransferase-like [Manihot esculenta]
Manes_09G049900	4.54326	2.38008e-11	2.62662e-09	Os04g0179200	secoisolariciresinol dehydrogenase-like [Manihot esculenta]
Manes_03G117800	3.31298	2.66888e-11	2.93426e-09	--	CDK5 and ABL1 enzyme substrate 2-like [Gossypium australe]
Manes_05G121400	7.27729	2.83115e-11	3.10101e-09	QWRF3	QWRF motif-containing protein 3-like [Manihot esculenta]
Manes_15G153000	4.13061	3.36634e-11	3.67346e-09	CYP724B1	cytochrome P450 724B1-like [Manihot esculenta]
Manes_01G017900	8.50879	6.14634e-11	6.68215e-09	UGT74E2	UDP-glycosyltransferase 74E2-like [Manihot esculenta]
Manes_16G020800	1.1957	6.76434e-11	7.32678e-09	FHY	bifunctional riboflavin kinase/FMN phosphatase [Manihot esculenta]
Manes_12G004900	1.93561	9.2403e-11	9.9484e-09	CBP1	serine carboxypeptidase 1-like [Manihot esculenta]
Manes_02G190600	2.04008	9.25274e-11	9.9484e-09	SCR	protein SCARECROW-like [Manihot esculenta]
Manes_S020100	2.1264	9.30982e-11	9.9731e-09	--	BSP domain-containing protein [Cephalotus follicularis]
Manes_09G138500	7.135	1.00854e-10	1.07645e-08	--	stellacyanin-like [Manihot esculenta]
Manes_08G030100	1.89344	1.14504e-10	1.21769e-08	Os04g0179200	secoisolariciresinol dehydrogenase-like [Manihot esculenta]
Manes_11G136400	5.89202	1.17625e-10	1.24636e-08	At3g46340	probable LRR receptor-like serine/threonine-protein kinase At1g05700 [Manihot esculenta]
Manes_05G106400	5.61343	1.24704e-10	1.3166e-08	ERN1	probable basic-leucine zipper transcription factor E [Hevea brasiliensis]
Manes_05G035600	6.18941	1.4511e-10	1.52652e-08	KWL1	Barwin-related endoglucanase [Corchorus capsularis]
Manes_06G002000	2.79987	1.54338e-10	1.61779e-08	DDB_G0269086	hydrolase family protein [Populus alba]
Manes_12G029800	3.32601	1.87019e-10	1.95335e-08	At2g23200	probable receptor-like protein kinase At5g18500 [Manihot esculenta]
Manes_06G032500	8.08569	1.98542e-10	2.06632e-08	At1g16060	AP2-like ethylene-responsive transcription factor At1g16060 [Manihot esculenta]
Manes_14G174200	3.14528	2.24342e-10	2.32656e-08	At1g56140	probable LRR receptor-like serine/threonine-protein kinase At1g56140 isoform X2 [Manihot esculenta]
Manes_14G023200	4.49414	2.39536e-10	2.47534e-08	FRO2	ferric reduction oxidase 2-like [Hevea brasiliensis]
Manes_12G062600	11.5683	2.51567e-10	2.59052e-08	At3g07870	F-box protein At3g07870-like [Manihot esculenta]
Manes_17G090200	3.40592	2.6517e-10	2.72102e-08	RCOM_1206790	CASP-like protein 4D1 [Manihot esculenta]
Manes_13G037300	3.11699	2.7123e-10	2.77347e-08	NPF5.2	protein NRT1/ PTR FAMILY 5.2-like [Manihot esculenta]
Manes_15G117500	1.08271	2.73317e-10	2.78507e-08	COR413IM1	cold-regulated 413 inner membrane protein 1, chloroplastic-like isoform X2 [Manihot esculenta]
Manes_12G154300	11.7963	3.32733e-10	3.37875e-08	--	chitinase 2-like [Manihot esculenta]
Manes_01G001800	1.22807	4.26137e-10	4.31224e-08	--	Fringe-related protein isoform 2 [Gossypium australe]
Manes_10G094900	10.5346	5.28531e-10	5.32996e-08	LECRK91	L-type lectin-domain containing receptor kinase IX.1-like [Manihot esculenta]
Manes_15G144600	11.2761	5.33623e-10	5.36282e-08	PXC1	probable inactive receptor kinase At2g26730 [Manihot esculenta]
Manes_10G149700	1.86866	6.81803e-10	6.82854e-08	BGLU12	beta-glucosidase 12-like [Manihot esculenta]
Manes_05G075300	1.63556	8.26926e-10	8.25374e-08	--	antifungal protein ginkbilobin-2-like [Manihot esculenta]
Manes_16G137100	8.09698	9.96499e-10	9.91245e-08	CYP716A15	beta-amyrin 28-oxidase-like [Manihot esculenta]
Manes_15G168100	12.0453	1.03045e-09	1.02154e-07	ZFP10	transcriptional regulator SUPERMAN-like [Manihot esculenta]
Manes_10G153600	1.3151	1.04673e-09	1.03418e-07	HEXO2	beta-hexosaminidase 2 [Manihot esculenta]
Manes_06G086300	1.41589	1.17909e-09	1.16103e-07	UGT83A1	UDP-glycosyltransferase 83A1-like [Manihot esculenta]
Manes_S111200	2.2059	1.31682e-09	1.2923e-07	UGT88B1	UDP-glycosyltransferase 88B1-like, partial [Manihot esculenta]
Manes_09G046300	3.50834	1.54561e-09	1.51175e-07	LECRK91	L-type lectin-domain containing receptor kinase IX.1-like [Manihot esculenta]
Manes_05G085400	7.63144	2.01479e-09	1.96408e-07	Ttc28	stress-induced-phosphoprotein 1-like [Manihot esculenta]
Manes_01G223900	1.80354	2.02385e-09	1.96636e-07	COBL7	COBRA-like protein 7 [Manihot esculenta]
Manes_03G062900	1.69871	2.04593e-09	1.98124e-07	At2g25737	sulfite exporter TauE/SafE family protein 3-like [Manihot esculenta]
Manes_05G035700	4.86831	2.15819e-09	2.08305e-07	AT1	BAHD acyltransferase At5g47980-like [Manihot esculenta]
Manes_09G110500	3.08147	2.41461e-09	2.32287e-07	--	Prephenate decarboxylase [Actinidia chinensis var. chinensis] [Actinidia chinensis]
Manes_17G110900	1.88811	2.42504e-09	2.32526e-07	--	PREDICTED: lysine ketoglutarate reductase trans-splicing [Prunus dulcis]
Manes_18G028100	4.41724	2.45411e-09	2.34544e-07	OFP7	transcription repressor OFP7-like [Manihot esculenta]
Manes_07G056300	2.0186	2.87649e-09	2.74016e-07	PKP1	pyruvate kinase isozyme A, chloroplastic-like [Manihot esculenta]
Manes_12G133900	11.2507	3.0872e-09	2.93133e-07	NIP1-1	aquaporin NIP1-1-like [Manihot esculenta]
Manes_12G027100	1.97069	3.22107e-09	3.04855e-07	At1g48100	polygalacturonase At1g48100 [Manihot esculenta]
Manes_11G104700	1.55601	3.26689e-09	3.08194e-07	CXE15	probable carboxylesterase 15 [Manihot esculenta]
Manes_05G195200	3.97622	3.44621e-09	3.24066e-07	--	Protein kinase protein with adenine nucleotide alpha hydrolases-like domain [Prunus dulcis]
Manes_17G086900	7.4567	3.89287e-09	3.64895e-07	Os02g0642300	probable ascorbate-specific transmembrane electron transporter 1 [Manihot esculenta]
Manes_16G122500	1.10814	4.22106e-09	3.94392e-07	At1g56130	PREDICTED: probable LRR receptor-like serine/threonine-protein kinase At1g56140 [Populus euphratica]
Manes_08G132400	2.19985	4.56632e-09	4.25293e-07	--	protein IQ-DOMAIN 14 [Jatropha curcas]
Manes_01G262100	2.83007	4.9072e-09	4.55591e-07	ERN1	ethylene-responsive transcription factor RAP2-11-like [Manihot esculenta]
Manes_05G194400	5.61667	5.06817e-09	4.6767e-07	GT11	probable xyloglucan galactosyltransferase GT14 [Manihot esculenta]
Manes_04G100700	1.36643	5.06929e-09	4.6767e-07	At1g16060	AP2-like ethylene-responsive transcription factor At1g16060 [Manihot esculenta]
Manes_05G097400	11.1778	5.34527e-09	4.9158e-07	At1g16060	AP2-like ethylene-responsive transcription factor At1g79700, partial [Manihot esculenta]
Manes_08G016800	2.4071	5.42498e-09	4.9676e-07	--	myosin-11-like isoform X1 [Manihot esculenta]
Manes_04G159000	5.04439	5.43557e-09	4.9676e-07	NQR	NADPH:quinone oxidoreductase-like [Manihot esculenta]
Manes_03G102300	7.66838	5.57609e-09	5.07055e-07	--	DUF538 domain-containing protein [Cephalotus follicularis]
Manes_16G072300	5.67557	5.5829e-09	5.07055e-07	NPF1.2	protein NRT1/ PTR FAMILY 1.2 [Manihot esculenta]
Manes_11G070400	10.0544	7.07889e-09	6.40936e-07	WAKL4	wall-associated receptor kinase-like 22 [Manihot esculenta]
Manes_03G052200	11.1033	7.2302e-09	6.52615e-07	--	Plant regulator RWP-RK [Corchorus capsularis]
Manes_11G029200	2.18161	7.44766e-09	6.69084e-07	At1g73020	anoctamin-like protein At1g73020 [Manihot esculenta]
Manes_10G057600	5.08075	7.45842e-09	6.69084e-07	KIPK2	serine/threonine-protein kinase D6PKL2-like [Manihot esculenta]
Manes_05G201200	1.28843	9.11277e-09	8.14994e-07	KINUC	kinesin-like protein KIN-UC isoform X1 [Manihot esculenta]
Manes_05G141800	3.30248	9.19072e-09	8.19459e-07	At4g17565	F-box protein SKIP23-like [Manihot esculenta]
Manes_14G031700	2.29652	9.44971e-09	8.3999e-07	FUC1	alpha-L-fucosidase 1-like [Manihot esculenta]
Manes_06G178100	2.01985	9.54885e-09	8.46231e-07	BAS	beta-amyrin synthase [Manihot esculenta]
Manes_04G138200	2.26152	9.58103e-09	8.46517e-07	ABCC8	ABC transporter C family member 8 [Manihot esculenta]
Manes_05G182000	2.51496	1.00541e-08	8.85639e-07	YSL5	probable metal-nicotianamine transporter YSL7 isoform X1 [Manihot esculenta]
Manes_10G033400	4.10544	1.03288e-08	9.07103e-07	Os11g0197600	B3 domain-containing transcription factor VRN1-like [Manihot esculenta]
Manes_05G085300	10.8244	1.08383e-08	9.48998e-07	Ttc28	serine/threonine-protein phosphatase 6 regulatory ankyrin repeat subunit B-like isoform X1 [Manihot esculenta]
Manes_01G199200	4.87063	1.09751e-08	9.58108e-07	TAC1	transcriptional regulator SUPERMAN-like [Manihot esculenta]
Manes_12G054700	1.93019	1.1319e-08	9.84992e-07	UGT74F1	UDP-glycosyltransferase 74F1-like isoform X1 [Manihot esculenta]
Manes_18G109500	3.217	1.13504e-08	9.84992e-07	CXE18	probable carboxylesterase 18 [Manihot esculenta]
Manes_16G038700	3.56045	1.14113e-08	9.87349e-07	--	transcription regulators protein [Gossypium australe]
Manes_03G018000	5.25963	1.50882e-08	1.29781e-06	--	EG45-like domain containing protein [Manihot esculenta]
Manes_04G034400	1.52873	1.77554e-08	1.52275e-06	SMR14	cyclin-dependent protein kinase inhibitor SMR10-like [Manihot esculenta]
Manes_04G028500	6.69395	1.86804e-08	1.5974e-06	--	chitinase 2-like [Manihot esculenta]
Manes_03G193500	3.25429	1.97424e-08	1.68328e-06	HAK5	potassium transporter 5-like [Manihot esculenta]
Manes_01G062300	4.87711	1.98305e-08	1.68588e-06	KWL1	Barwin-like endoglucanase [Cynara cardunculus var. scolymus] [Cynara cardunculus]
Manes_09G031200	2.04299	2.04026e-08	1.72949e-06	CYP93A3	cytochrome P450 93A3-like [Manihot esculenta]
Manes_15G021200	2.52168	2.1419e-08	1.8104e-06	At3g23880	F-box/kelch-repeat protein At3g23880-like [Manihot esculenta]
Manes_07G071600	11.6765	2.2489e-08	1.89536e-06	--	NtPRp27 [Cinnamomum micranthum f. kanehirae]
Manes_10G125600	10.5825	2.52456e-08	2.12157e-06	--	ankyrin repeat-containing protein ITN1-like [Manihot esculenta]
Manes_13G065400	1.70282	2.5489e-08	2.13589e-06	LIP2	triacylglycerol lipase 2-like, partial [Manihot esculenta]
MSTRG.28767	6.62232	2.58024e-08	2.15598e-06	--	classical arabinogalactan protein 4-like [Manihot esculenta]
Manes_04G107200	4	2.60107e-08	2.16719e-06	--	UPF0182 protein like [Actinidia chinensis var. chinensis] [Actinidia chinensis]
Manes_15G176100	1.90646	2.71775e-08	2.25797e-06	NPF2.10	protein NRT1/ PTR FAMILY 2.10-like [Manihot esculenta]
Manes_16G119800	3.92928	2.75736e-08	2.28439e-06	--	U-box domain-containing protein 1 [Jatropha curcas]
Manes_09G095000	1.92341	2.8085e-08	2.32018e-06	RCA1	ribulose bisphosphate carboxylase/oxygenase activase, chloroplastic-like [Manihot esculenta]
Manes_16G014500	4.05764	2.88865e-08	2.37968e-06	CRK35	Pkinase domain-containing protein/Stress-antifung domain-containing protein [Cephalotus follicularis]
Manes_01G018100	10.5018	2.91571e-08	2.39522e-06	UGT74E2	UDP-glycosyltransferase 74E1-like [Manihot esculenta]
Manes_07G097300	1.98323	2.93456e-08	2.40396e-06	CHIT3	hevamine-A-like [Manihot esculenta]
Manes_17G066400	1.61383	3.39255e-08	2.77137e-06	PUP10	probable purine permease 10 [Manihot esculenta]
Manes_01G116600	1.89958	3.51016e-08	2.85946e-06	At1g66430	probable fructokinase-6, chloroplastic [Manihot esculenta]
Manes_12G095700	2.11519	3.65882e-08	2.97228e-06	MES3	methylesterase 3-like [Manihot esculenta]
Manes_15G121600	3.39198	3.72491e-08	3.01759e-06	GA2OX1	gibberellin 2-beta-dioxygenase-like [Manihot esculenta]
Manes_18G010600	-1.19791	4.03319e-08	3.2583e-06	CRSP	CO(2)-response secreted protease-like [Manihot esculenta]
Manes_10G003800	9.90187	4.16274e-08	3.34806e-06	PHT1-3	probable inorganic phosphate transporter 1-3 isoform X1 [Manihot esculenta]
Manes_10G128800	1.57238	4.16719e-08	3.34806e-06	PERK11	probable receptor-like protein kinase At5g18500 [Manihot esculenta]
Manes_17G036400	11.7157	4.19243e-08	3.35912e-06	--	late embryogenesis abundant protein At1g64065-like [Manihot esculenta]
Manes_06G156700	10.2248	4.68548e-08	3.7439e-06	PHT1-11	inorganic phosphate transporter 1-11-like isoform X1 [Manihot esculenta]
Manes_12G157900	1.91974	5.26366e-08	4.19444e-06	--	S-adenosyl-L-methionine-dependent methyltransferases superfamily protein [Theobroma cacao]
Manes_05G147500	1.56402	5.35822e-08	4.25819e-06	INVB	probable alkaline/neutral invertase B [Manihot esculenta]
Manes_10G059300	2.06205	5.38509e-08	4.26794e-06	--	Origin recognition complex subunit like [Actinidia chinensis var. chinensis] [Actinidia chinensis]
Manes_05G106800	1.44578	5.90224e-08	4.66516e-06	--	DUF1336 domain-containing protein [Cephalotus follicularis]
Manes_11G000100	11.6378	6.11771e-08	4.82244e-06	RIN4	RPM1-interacting protein 4-like isoform X1 [Hevea brasiliensis]
Manes_11G003200	10.303	6.26818e-08	4.92777e-06	SAT	vinorine synthase-like [Manihot esculenta]
Manes_02G182600	1.53929	6.83384e-08	5.35806e-06	At1g54610	probable serine/threonine-protein kinase At1g54610 [Manihot esculenta]
Manes_05G082100	2.22952	7.25005e-08	5.66919e-06	ACA12	calcium-transporting ATPase 12, plasma membrane-type [Manihot esculenta]
Manes_12G069400	3.83592	8.22089e-08	6.4112e-06	--	probable E3 ubiquitin-protein ligase LUL4 [Manihot esculenta]
Manes_12G023200	3.4185	8.45395e-08	6.57542e-06	PHT2-1	inorganic phosphate transporter 2-1, chloroplastic [Manihot esculenta]
Manes_14G071400	2.46345	8.63651e-08	6.6996e-06	FH8	formin-like protein 8 [Manihot esculenta]
Manes_S017900	7.19687	8.93858e-08	6.91557e-06	At2g26730	probable inactive receptor kinase At3g08680 [Manihot esculenta]
Manes_17G040300	1.44921	9.53763e-08	7.35958e-06	BGAL8	beta-galactosidase 8-like isoform X1 [Manihot esculenta]
Manes_S076400	-1.19466	1.0226e-07	7.86995e-06	PLL5	probable protein phosphatase 2C 4 isoform X1 [Manihot esculenta]
Manes_14G125000	6.85549	1.05206e-07	8.07547e-06	FAD-OXR	berberine bridge enzyme-like 22 [Manihot esculenta]
Manes_10G113400	1.65171	1.20467e-07	9.22268e-06	HSP26-A	probable glutathione S-transferase [Manihot esculenta]
Manes_14G052600	7.20579	1.27496e-07	9.73533e-06	--	uncharacterized protein LOC110630695 [Manihot esculenta]
Manes_06G125300	2.93555	1.38908e-07	1.05791e-05	MPT3	mitochondrial phosphate carrier protein 3, mitochondrial-like [Manihot esculenta]
Manes_12G034000	2.36124	1.55044e-07	1.17773e-05	SCR	protein SCARECROW-like [Manihot esculenta]
Manes_07G032900	1.41659	1.58362e-07	1.19982e-05	UGT85A24	7-deoxyloganetin glucosyltransferase-like [Manihot esculenta]
Manes_04G158800	7.40553	1.62621e-07	1.2289e-05	NQR	NADPH:quinone oxidoreductase-like [Manihot esculenta]
Manes_08G074600	1.3849	1.75843e-07	1.32539e-05	NAKR2	protein SODIUM POTASSIUM ROOT DEFECTIVE 2-like [Manihot esculenta]
Manes_03G203700	9.97059	1.85453e-07	1.39424e-05	NSP2	DELLA protein RGL1 [Jatropha curcas]
Manes_15G008700	6.63876	1.86954e-07	1.40192e-05	STH-2	major allergen Pru ar 1-like [Manihot esculenta]
Manes_02G227000	1.11989	2.04644e-07	1.52674e-05	POPTRDRAFT_831870	biotin carboxylase 1, chloroplastic [Manihot esculenta]
Manes_14G061300	3.43939	2.38735e-07	1.77654e-05	--	U-box domain-containing protein 33-like [Manihot esculenta]
Manes_03G015900	1.17021	2.66975e-07	1.98165e-05	LYK3	lysM domain receptor-like kinase 3 isoform X2 [Populus trichocarpa]
Manes_13G069300	1.51007	2.87244e-07	2.12669e-05	CSLH2	cellulose synthase-like protein H2 [Manihot esculenta]
Manes_03G137400	4.26255	2.89301e-07	2.13652e-05	At5g24100	inactive leucine-rich repeat receptor-like serine/threonine-protein kinase At5g24100, partial [Manihot esculenta]
Manes_11G125800	1.45961	2.96279e-07	2.18254e-05	KAO2	ent-kaurenoic acid oxidase 2-like [Manihot esculenta]
Manes_11G070300	9.67948	3.00884e-07	2.21089e-05	WAKL8	wall-associated receptor kinase-like 22 [Manihot esculenta]
Manes_01G058100	1.50396	3.17728e-07	2.32881e-05	GSVIVT00026920001	probable polygalacturonase [Manihot esculenta]
Manes_13G117200	5.88264	3.22486e-07	2.35777e-05	CYP81E8	cytochrome P450 81E8-like [Manihot esculenta]
Manes_01G258900	6.84162	3.34565e-07	2.43998e-05	KWL1	ripening-related protein [Trifolium pratense]
Manes_05G037800	1.58199	3.609e-07	2.6255e-05	SDR1	(+)-neomenthol dehydrogenase-like [Manihot esculenta]
Manes_09G064500	5.83078	4.06899e-07	2.9528e-05	--	ankyrin repeat-containing protein BDA1-like [Manihot esculenta]
Manes_01G114200	6.36257	4.19308e-07	3.03531e-05	LAMT	probable S-adenosylmethionine-dependent methyltransferase At5g38100 [Manihot esculenta]
Manes_S093900	10.5281	4.24585e-07	3.06592e-05	At1g49730	pto-interacting protein 1-like [Manihot esculenta]
Manes_02G125300	9.90187	4.30172e-07	3.09861e-05	UGT76E2	UDP-glycosyltransferase 76E2-like [Manihot esculenta]
Manes_13G116000	1.69266	4.72056e-07	3.39196e-05	GH3.1	probable indole-3-acetic acid-amido synthetase GH3.1 [Manihot esculenta]
Manes_14G009600	1.42731	4.89316e-07	3.50672e-05	RAM1	DELLA protein RGL1-like, partial [Manihot esculenta]
Manes_10G026900	1.22729	4.90425e-07	3.50672e-05	--	DNA polymerase eta [Spatholobus suberectus]
Manes_01G023200	1.08049	4.96198e-07	3.53935e-05	ENO1	enolase 1, chloroplastic [Manihot esculenta]
Manes_12G024400	5.06609	4.99662e-07	3.55538e-05	--	chitin elicitor receptor kinase 1-like [Hevea brasiliensis]
Manes_03G041700	1.09954	5.14387e-07	3.64243e-05	Itih4	inter alpha-trypsin inhibitor, heavy chain 4 isoform X1 [Manihot esculenta]
Manes_12G123300	9.60115	5.62437e-07	3.96871e-05	LECRK91	L-type lectin-domain containing receptor kinase IX.1-like [Manihot esculenta]
Manes_13G074700	2.58517	5.63178e-07	3.96871e-05	SCL32	scarecrow-like protein 32 [Manihot esculenta]
Manes_11G005600	3.69209	5.73206e-07	4.02966e-05	NQR	NADPH:quinone oxidoreductase-like isoform X2 [Manihot esculenta]
Manes_03G204000	6.01601	6.56137e-07	4.60161e-05	RGL1	DELLA protein RGL1-like [Manihot esculenta]
Manes_10G048300	6.99031	7.29057e-07	5.10079e-05	CHIT3	hevamine-A-like [Manihot esculenta]
Manes_03G208900	5.4153	7.50008e-07	5.23484e-05	HS1	stress-response A/B barrel domain-containing protein HS1-like [Manihot esculenta]
Manes_12G064200	5.75361	7.71165e-07	5.3697e-05	--	Myeloid-associated differentiation marker-like protein [Actinidia chinensis var. chinensis] [Actinidia chinensis]
Manes_14G009000	1.24144	7.81807e-07	5.43087e-05	PGK1	phosphoglycerate kinase, chloroplastic [Manihot esculenta]
Manes_15G185100	5.86728	8.26185e-07	5.72554e-05	At1g32060	phosphoribulokinase, chloroplastic-like [Manihot esculenta]
Manes_01G221400	1.31889	9.02064e-07	6.23661e-05	ephA	PREDICTED: bifunctional epoxide hydrolase 2 [Theobroma cacao]
Manes_05G024200	3.5741	1.01004e-06	6.96669e-05	PLIP1	PREDICTED: Lipase [Prunus dulcis]
Manes_18G070500	1.69879	1.14973e-06	7.87446e-05	SULTR1;2	sulfate transporter 1.3-like [Manihot esculenta]
Manes_01G188400	5.74514	1.21176e-06	8.27991e-05	PBL9	probable serine/threonine-protein kinase PBL3 [Hevea brasiliensis]
Manes_12G123400	9.61961	1.25548e-06	8.55863e-05	LECRK91	L-type lectin-domain containing receptor kinase IX.1-like [Manihot esculenta]
Manes_17G116800	-3.05697	1.35703e-06	9.22935e-05	BCA1	carbonic anhydrase 2 [Manihot esculenta]
Manes_15G142000	7.34341	1.39749e-06	9.48248e-05	PER5	peroxidase 5-like [Manihot esculenta]
Manes_10G006500	1.20612	1.42953e-06	9.67749e-05	--	transcription factor bHLH61-like [Hevea brasiliensis]
Manes_07G067900	1.03384	1.49245e-06	0.00010073	CYCLASE2	cyclase-like protein 2 [Ricinus communis]
Manes_09G127700	1.12948	1.49485e-06	0.00010073	NCS1	S-norcoclaurine synthase 2-like [Manihot esculenta]
Manes_09G101200	2.34193	1.69088e-06	0.000113678	--	60S ribosomal protein L18a-like protein [Manihot esculenta]
Manes_10G048400	6.12653	1.75604e-06	0.000117788	CHIT3	hevamine-A-like [Manihot esculenta]
Manes_08G032700	5.5157	1.8569e-06	0.000124268	NHL10	NDR1/HIN1-like protein 10 [Manihot esculenta]
Manes_15G098300	2.55247	1.91448e-06	0.000127829	UGT85K5	linamarin synthase 2-like [Manihot esculenta]
Manes_14G082500	5.8437	1.92716e-06	0.000128382	--	WEB family protein At5g55860-like [Hevea brasiliensis]
Manes_17G071300	1.16735	1.98929e-06	0.00013222	E1-BETA-2	pyruvate dehydrogenase E1 component subunit beta-3, chloroplastic-like [Manihot esculenta]
Manes_07G132300	1.58127	2.05943e-06	0.000136571	PUB1	U-box domain-containing protein 1-like [Manihot esculenta]
Manes_09G162000	3.67914	2.17257e-06	0.000143749	RBK2	receptor-like cytosolic serine/threonine-protein kinase RBK2 [Manihot esculenta]
Manes_03G138900	2.72385	2.18243e-06	0.000144075	CYP71D55	premnaspirodiene oxygenase-like [Manihot esculenta]
Manes_17G103400	2.24262	2.60101e-06	0.000171321	SOX	sulfite oxidase-like [Manihot esculenta]
Manes_15G108400	2.5008	3.04442e-06	0.000199628	ERN1	ethylene-responsive transcription factor RAP2-11-like [Manihot esculenta]
Manes_12G084900	1.01113	3.07969e-06	0.000201489	EPHX2	bifunctional epoxide hydrolase 2-like [Hevea brasiliensis]
Manes_05G040000	1.25629	3.13899e-06	0.00020491	RAP2-11	AP2/ERF and B3 domain-containing transcription factor RAV1-like [Hevea brasiliensis]
Manes_12G038600	1.67196	3.17725e-06	0.000206946	ELI5	tyrosine decarboxylase 1 isoform X2 [Manihot esculenta]
Manes_01G174900	1.38146	3.26873e-06	0.000212431	PBL3	probable serine/threonine-protein kinase PBL3 isoform X1 [Manihot esculenta]
MSTRG.13373	10.3736	3.30908e-06	0.000214577	--	-
Manes_06G135800	2.56974	3.32476e-06	0.000215117	PME33	probable pectinesterase/pectinesterase inhibitor 33 [Manihot esculenta]
Manes_14G100900	1.05726	3.50144e-06	0.000226048	LTA2	dihydrolipoyllysine-residue acetyltransferase component 4 of pyruvate dehydrogenase complex, chloroplastic [Manihot esculenta]
Manes_07G118900	1.3467	3.64056e-06	0.000233661	--	DNA polymerase eta [Spatholobus suberectus]
Manes_12G011800	-2.53638	3.64334e-06	0.000233661	CYP78A4	cytochrome P450 78A5-like [Manihot esculenta]
Manes_11G115500	2.53739	3.88727e-06	0.000248099	IGS1	isoeugenol synthase 1-like [Manihot esculenta]
Manes_S057200	2.55673	3.8939e-06	0.000248099	RLP13	LRR receptor-like serine/threonine-protein kinase GSO1 [Hevea brasiliensis]
Manes_04G158900	2.91391	4.01844e-06	0.000255477	NQR	NADPH:quinone oxidoreductase-like [Manihot esculenta]
Manes_03G142800	2.2935	4.05931e-06	0.000257515	D6PKL1	serine/threonine-protein kinase D6PK-like [Manihot esculenta]
Manes_12G044800	6.52182	4.13436e-06	0.000261708	--	Phototropic-responsive NPH3 family protein [Hibiscus syriacus]
Manes_09G183300	10.6795	4.43271e-06	0.000279988	--	Myosin-3 like [Actinidia chinensis var. chinensis] [Actinidia chinensis]
Manes_13G016900	1.35947	4.59534e-06	0.000289635	--	ankyrin-3 [Jatropha curcas]
Manes_02G151400	1.57635	4.62942e-06	0.000291156	UGT85A24	7-deoxyloganetin glucosyltransferase-like [Manihot esculenta]
Manes_13G032700	10.6647	4.70058e-06	0.000294897	--	PREDICTED: CICLE_v10024140mg [Prunus dulcis]
Manes_08G046300	1.34715	4.70908e-06	0.000294897	MOD1	enoyl-[acyl-carrier-protein] reductase [NADH], chloroplastic-like [Manihot esculenta]
Manes_03G077000	2.39405	4.85674e-06	0.000303494	COR2	non-functional NADPH-dependent codeinone reductase 2-like [Manihot esculenta]
Manes_09G075100	4.62272	4.94032e-06	0.000308059	INT4	inositol transporter 4-like [Manihot esculenta]
Manes_16G051600	3.77259	4.9865e-06	0.000310277	QRT3	polygalacturonase QRT3-like [Manihot esculenta]
Manes_16G004500	1.70913	5.46075e-06	0.000338347	MAPKKK17	mitogen-activated protein kinase kinase kinase 18-like [Manihot esculenta]
Manes_05G121700	1.13369	5.51715e-06	0.000341119	DBR	2-alkenal reductase (NADP(+)-dependent)-like [Manihot esculenta]
Manes_04G068600	3.65998	5.59486e-06	0.000345193	AATL1	lysine histidine transporter-like 8 [Manihot esculenta]
Manes_09G099200	3.28603	5.61068e-06	0.000345441	COPT3	copper transporter 6-like [Manihot esculenta]
Manes_09G094800	4.03658	5.84022e-06	0.000358818	--	subtilisin inhibitor-like [Manihot esculenta]
Manes_04G110400	2.77219	6.0031e-06	0.000368052	RLP13	leucine-rich repeat receptor-like protein kinase PXC2 [Manihot esculenta]
Manes_16G067700	1.669	6.24423e-06	0.000382035	LE	gibberellin 3-beta-dioxygenase 1-like [Manihot esculenta]
Manes_05G041500	-1.32799	6.4392e-06	0.000393141	SBT4.14	subtilisin-like protease SBT4.14 [Manihot esculenta]
Manes_10G088700	9.85591	6.57046e-06	0.000400319	SQE1	squalene epoxidase 3-like [Manihot esculenta]
Manes_05G164500	1.78747	6.60948e-06	0.000401859	DTX33	protein DETOXIFICATION 33-like [Manihot esculenta]
Manes_S111300	1.40135	7.21069e-06	0.000436598	D14	strigolactone esterase D14-like [Manihot esculenta]
Manes_06G166100	5.40624	7.24704e-06	0.000437892	ANT1	ADP,ATP carrier protein 1, mitochondrial-like [Manihot esculenta]
Manes_18G093800	3.70249	7.55627e-06	0.000455635	ERF110	ethylene-responsive transcription factor ABR1-like isoform X1 [Manihot esculenta]
Manes_06G114300	10.9293	7.63522e-06	0.00045861	NOI4	RPM1-interacting protein 4-like [Manihot esculenta]
Manes_15G046400	3	7.63697e-06	0.00045861	--	calcium-dependent protein kinase 26-like [Hevea brasiliensis]
Manes_07G123400	2.52268	8.05165e-06	0.000482521	UGT709C2	7-deoxyloganetic acid glucosyltransferase-like [Manihot esculenta]
Manes_03G203900	6.12412	8.84733e-06	0.000529121	RGL2	DELLA protein RGL1-like [Manihot esculenta]
Manes_06G086500	1.07756	8.9646e-06	0.000534648	UGT83A1	UDP-glycosyltransferase 83A1-like isoform X1 [Manihot esculenta]
Manes_03G209900	2.46389	8.97631e-06	0.000534648	At1g48100	polygalacturonase At1g48100 [Manihot esculenta]
Manes_01G144000	1.65904	9.21105e-06	0.000547514	--	hypothetical protein MANES_01G144000 [Manihot esculenta]
Manes_13G068600	1.66928	9.84814e-06	0.000584196	CSLH1	cellulose synthase-like protein H1 [Manihot esculenta]
Manes_10G089100	9.87652	1.06322e-05	0.000626891	SQE1	squalene epoxidase 3-like [Manihot esculenta]
Manes_08G163600	1.25257	1.06851e-05	0.000628746	CYP89A9	cytochrome P450 89A2-like [Manihot esculenta]
Manes_11G021300	2.14975	1.12882e-05	0.000662899	--	NAD(P)-binding Rossmann-fold superfamily protein [Theobroma cacao]
Manes_03G099400	-1.28685	1.26409e-05	0.000739368	--	hypothetical protein MANES_03G099400 [Manihot esculenta]
Manes_07G068400	1.4902	1.29528e-05	0.000756099	FUC95A	alpha-L-fucosidase 2-like [Manihot esculenta]
Manes_01G151600	3.30476	1.29801e-05	0.00075618	AMT3-1	ammonium transporter 3 member 1-like [Manihot esculenta]
Manes_04G114200	4.14532	1.40752e-05	0.000815109	SPX1	SPX domain-containing protein 1-like [Manihot esculenta]
Manes_08G034800	3.18259	1.44173e-05	0.000833266	Os04g0179200	momilactone A synthase-like [Manihot esculenta]
Manes_09G050700	1.69135	1.4696e-05	0.000846131	ILL3	IAA-amino acid hydrolase ILR1-like 3 [Manihot esculenta]
Manes_16G122800	1.36063	1.46977e-05	0.000846131	DDB_G0282895	E3 ubiquitin-protein ligase KEG-like [Manihot esculenta]
Manes_02G183500	3.37638	1.51795e-05	0.000872152	TAR4	LOW QUALITY PROTEIN: U3 small nucleolar RNA-associated protein 4 homolog [Manihot esculenta]
Manes_08G078700	-1.71933	1.56683e-05	0.000898471	NPF5.7	protein NRT1/ PTR FAMILY 5.6-like [Manihot esculenta]
Manes_12G000800	1.93493	1.59793e-05	0.000914508	--	muscle M-line assembly protein unc-89-like isoform X2 [Herrania umbratica]
Manes_10G088900	9.69116	1.61168e-05	0.000920576	SQE1	squalene monooxygenase-like [Manihot esculenta]
Manes_11G070200	8.82443	1.6201e-05	0.000923586	WAKL8	wall-associated receptor kinase-like 8 [Manihot esculenta]
Manes_16G031400	1.60762	1.667e-05	0.00094847	GSTU19	glutathione S-transferase U19-like [Manihot esculenta]
Manes_06G118200	5.95274	1.6828e-05	0.000955602	--	calcium-binding protein CML37-like [Manihot esculenta]
Manes_15G008100	2.49288	1.68875e-05	0.000957121	PRUA1	major allergen Pru ar 1-like [Manihot esculenta]
Manes_07G018200	1.59425	1.73123e-05	0.0009793	GT1	anthocyanidin 3-O-glucosyltransferase 1-like [Manihot esculenta]
Manes_10G031700	11.0634	1.77015e-05	0.000999384	ATL53	RING-H2 finger protein ATL52-like [Manihot esculenta]
Manes_13G020700	3.02237	1.85827e-05	0.00104711	CYP86B1	cytochrome P450 86B1-like [Manihot esculenta]
Manes_10G090500	5.7211	1.87335e-05	0.00105358	RLK7	receptor-like protein kinase HAIKU2 [Manihot esculenta]
Manes_08G050300	1.12512	1.90435e-05	0.00106896	PXC3	leucine-rich repeat receptor-like tyrosine-protein kinase PXC3 [Manihot esculenta]
Manes_05G197300	2.53081	1.92555e-05	0.00107879	--	protamine P1 family protein [Parasponia andersonii]
Manes_03G084300	4.29139	1.96899e-05	0.00110101	poxN1	peroxidase N1-like [Manihot esculenta]
Manes_01G097500	1.13276	2.09558e-05	0.00116957	BCCP1	biotin carboxyl carrier protein of acetyl-CoA carboxylase, chloroplastic-like [Manihot esculenta]
Manes_15G057700	1.0529	2.1297e-05	0.00118635	At5g55950	nucleotide-sugar uncharacterized transporter 2 [Manihot esculenta]
Manes_01G112400	4.51964	2.28695e-05	0.00126431	--	LEAF RUST 10 DISEASE-RESISTANCE LOCUS RECEPTOR-LIKE PROTEIN KINASE-like 1.3 isoform X2 [Manihot esculenta]
Manes_08G054100	2.61552	2.34354e-05	0.00129315	PAP16	probable inactive purple acid phosphatase 16 isoform X2 [Manihot esculenta]
Manes_13G041400	1.60547	2.36509e-05	0.00130258	ERN1	ethylene-responsive transcription factor ERF024-like [Herrania umbratica]
Manes_08G009300	2.93357	2.38863e-05	0.00131307	NRT2.4	high affinity nitrate transporter 2.4-like [Manihot esculenta]
Manes_18G080900	9.94154	2.39936e-05	0.0013165	At5g49610	F-box protein At5g07610-like [Manihot esculenta]
Manes_16G102000	2.32193	2.51144e-05	0.00137301	TMN7	transmembrane 9 superfamily member 7-like [Manihot esculenta]
Manes_01G169100	10.6165	2.51175e-05	0.00137301	TAC1	transcriptional regulator SUPERMAN-like [Manihot esculenta]
Manes_16G020100	1.73751	2.67573e-05	0.00145992	STC	sugar carrier protein C [Manihot esculenta]
Manes_05G102500	2.01714	2.7683e-05	0.00150751	RNS1	extracellular ribonuclease LE-like [Manihot esculenta]
Manes_05G135800	-1.50727	2.77326e-05	0.00150751	LOG5	cytokinin riboside 5'-monophosphate phosphoribohydrolase LOG5-like isoform X4 [Manihot esculenta]
Manes_15G119500	5.81203	2.97428e-05	0.00161378	AGL61	agamous-like MADS-box protein AGL61 [Manihot esculenta]
Manes_01G152700	10.2605	2.98933e-05	0.00161894	At5g41890	GDSL esterase/lipase At5g33370-like [Manihot esculenta]
Manes_01G138700	1.48308	3.24366e-05	0.0017502	HIPP43	heavy metal-associated isoprenylated plant protein 43-like [Manihot esculenta]
Manes_01G217900	1.10004	3.34569e-05	0.00179862	ABCC4	ABC transporter C family member 4-like [Manihot esculenta]
Manes_17G050100	3.26894	3.42715e-05	0.00183566	NAC056	NAC transcription factor 29-like [Hevea brasiliensis]
Manes_07G092900	1.43796	3.52222e-05	0.00188313	3MMP	metalloendoproteinase 3-MMP-like [Manihot esculenta]
Manes_04G102900	-1.42652	3.64215e-05	0.0019437	--	calmodulin-like protein 4 [Manihot esculenta]
Manes_01G189600	4.47978	3.68913e-05	0.00196518	WRI1	AP2-like ethylene-responsive transcription factor At1g79700, partial [Manihot esculenta]
Manes_15G027300	1.72538	3.70584e-05	0.00197049	STP13	sugar transport protein 13-like [Manihot esculenta]
Manes_02G103800	1.73697	3.7561e-05	0.00199359	--	transmembrane protein [Arabidopsis thaliana]
Manes_10G003500	1.37581	3.78866e-05	0.00200361	NET4B	protein NETWORKED 4A-like [Manihot esculenta]
Manes_18G073100	-3.27338	3.84201e-05	0.00202815	NIA2	nitrate reductase [NADH] 2-like isoform X1 [Hevea brasiliensis]
Manes_14G001600	1.22451	3.86922e-05	0.00203884	HMA4	copper-transporting ATPase HMA4-like [Manihot esculenta]
Manes_04G030500	2.55718	4.01808e-05	0.00211347	UFC	protein UPSTREAM OF FLC-like [Manihot esculenta]
Manes_18G069600	1.40282	4.09014e-05	0.00214751	gpmA	phosphoglycerate mutase-like [Populus alba]
Manes_01G048300	4.23419	4.15945e-05	0.00217999	SPH5	self-incompatibility protein S1 [Ricinus communis]
Manes_18G116200	1.91781	4.18453e-05	0.00218921	Os11g0242200	probable protein phosphatase 2C 74 [Manihot esculenta]
Manes_15G162600	2.30237	4.6067e-05	0.00240148	WRKY75	probable WRKY transcription factor 75 [Manihot esculenta]
Manes_01G014600	5.92481	4.62596e-05	0.00240723	LRK10L-2.5	LEAF RUST 10 DISEASE-RESISTANCE LOCUS RECEPTOR-LIKE PROTEIN KINASE-like 2.4 [Manihot esculenta]
Manes_12G085400	9.45121	4.73577e-05	0.00245999	--	CDK5 and ABL1 enzyme substrate 2-like [Gossypium australe]
Manes_17G094200	4.85514	4.80351e-05	0.00249076	--	mavicyanin-like [Manihot esculenta]
Manes_10G114700	4.76553	5.37177e-05	0.0027658	At3g47110	probable LRR receptor-like serine/threonine-protein kinase At3g47570 [Manihot esculenta]
Manes_02G082000	2.81599	5.45356e-05	0.00280298	AAE11	butyrate--CoA ligase AAE11, peroxisomal-like [Manihot esculenta]
Manes_02G187100	-1.2594	5.49551e-05	0.00281464	LE16	non-specific lipid-transfer protein B-like [Manihot esculenta]
Manes_06G094300	1.13736	5.70922e-05	0.00291899	EB1A	microtubule-associated protein RP/EB family member 1A-like [Manihot esculenta]
Manes_06G091700	-1.25518	5.7703e-05	0.00294507	--	PREDICTED: LOC110618030 isoform [Prunus dulcis]
Manes_07G092700	1.30057	5.931e-05	0.00301565	3MMP	metalloendoproteinase 3-MMP-like [Manihot esculenta]
Manes_12G075400	1.57657	5.93953e-05	0.00301565	spg1	septum-promoting GTP-binding protein 1-like [Manihot esculenta]
Manes_04G159400	3.73886	6.32007e-05	0.00319224	7OMT	(R,S)-reticuline 7-O-methyltransferase-like [Manihot esculenta]
Manes_10G070000	1.47366	6.45565e-05	0.0032551	UGT84A13	gallate 1-beta-glucosyltransferase-like [Manihot esculenta]
Manes_S095100	6.86137	6.48952e-05	0.00326654	LTP	non-specific lipid-transfer protein 1-like [Manihot esculenta]
Manes_13G050100	4.15528	6.70752e-05	0.00337047	kdelr	ER lumen protein retaining receptor [Macleaya cordata]
Manes_S009000	1.41755	7.07475e-05	0.0035438	UGT84B1	UDP-glycosyltransferase 84B1-like [Manihot esculenta]
Manes_03G174900	1.37605	7.07669e-05	0.0035438	TCX2	protein tesmin/TSO1-like CXC 2 [Manihot esculenta]
Manes_12G084600	4.0025	7.09612e-05	0.00354746	--	Beta-(1-->2)glucan export ATP-binding/permease protein like [Actinidia chinensis var. chinensis] [Actinidia chinensis]
Manes_04G109300	1.33463	7.5949e-05	0.00378045	AOP1	probable 2-oxoglutarate-dependent dioxygenase AOP1 [Manihot esculenta]
Manes_14G033500	1.15626	7.60098e-05	0.00378045	SERK2	probable LRR receptor-like serine/threonine-protein kinase At1g34110 [Manihot esculenta]
Manes_15G046500	10.5346	7.76908e-05	0.00384445	--	Transmembrane protein [Parasponia andersonii]
Manes_14G086200	1.12487	7.95361e-05	0.00392249	AFP2	ninja-family protein AFP3-like isoform X1 [Manihot esculenta]
Manes_01G028900	1.16756	8.29085e-05	0.00408192	BGLU40	beta-glucosidase 40 [Manihot esculenta]
Manes_16G065800	1.61115	9.07163e-05	0.00445882	TPS4	ent-kaur-16-ene synthase, chloroplastic-like [Manihot esculenta]
Manes_06G108500	1.01889	9.9829e-05	0.00488211	LYK3	lysM domain receptor-like kinase 3 [Manihot esculenta]
Manes_17G057700	3.61738	0.000101818	0.00497106	At3g47570	probable LRR receptor-like serine/threonine-protein kinase At3g47570 [Manihot esculenta]
Manes_15G181900	2.77544	0.00010366	0.00504415	FDH1	formate dehydrogenase, mitochondrial-like [Manihot esculenta]
Manes_03G020900	9.75933	0.000106037	0.00515123	OFP8	transcription repressor OFP8-like [Manihot esculenta]
Manes_01G091600	1.11811	0.000108258	0.00525043	GALT1	beta-1,3-galactosyltransferase GALT1-like [Manihot esculenta]
MSTRG.11039	5.58496	0.000109015	0.00527841	--	reverse transcriptase [Gossypium australe]
Manes_01G102600	1.07123	0.00011166	0.00539754	At5g67130	PI-PLC X domain-containing protein At5g67130-like [Manihot esculenta]
Manes_06G060300	1.35129	0.000111906	0.00540047	CAT1	cationic amino acid transporter 1-like [Manihot esculenta]
Manes_01G067000	9.26835	0.000112735	0.00543155	DTX49	protein DETOXIFICATION 49-like [Manihot esculenta]
Manes_01G068800	2.19994	0.000113816	0.00547456	FLACCA	molybdenum cofactor sulfurase 3-like [Manihot esculenta]
Manes_06G132200	1.05277	0.000117449	0.00562102	DER1	derlin-1-like [Manihot esculenta]
Manes_04G017700	-1.41016	0.000117629	0.00562102	--	hypothetical protein MANES_04G017700 [Manihot esculenta]
Manes_17G097900	1.85393	0.000120147	0.00573199	--	ZZ domain-containing protein/C1_2 domain-containing protein [Cephalotus follicularis]
Manes_02G141600	1.02197	0.000129821	0.00617338	AGT1	serine--glyoxylate aminotransferase [Manihot esculenta]
Manes_01G139400	1.15737	0.000142333	0.00674889	fabZ	hydroxyacyl-ACP dehydratase [Jatropha curcas]
Manes_01G030800	-2.14143	0.000145704	0.00689501	PNC2	peroxidase N1-like [Manihot esculenta]
Manes_08G036300	2.19255	0.000146216	0.00690806	CPK20	calcium-dependent protein kinase 26-like [Manihot esculenta]
Manes_12G008700	4.63904	0.000151929	0.00714337	WRKY75	probable WRKY transcription factor 75 [Manihot esculenta]
Manes_02G204800	8.64386	0.000153446	0.00720309	GAI1	DELLA protein RGL1-like [Manihot esculenta]
Manes_13G125400	1.95399	0.000159244	0.00743943	--	rootletin-like [Manihot esculenta]
Manes_07G040200	1.03246	0.00016294	0.00759999	--	PML-RARA-regulated adapter molecule 1-like [Manihot esculenta]
Manes_03G136200	10.6499	0.000166863	0.00777056	--	PREDICTED: L484_012445 [Prunus dulcis]
Manes_02G182000	2.12006	0.000174089	0.00808134	ERF110	ethylene-responsive transcription factor ABR1-like [Manihot esculenta]
Manes_03G158000	1.60403	0.00017586	0.00814799	--	calcium-dependent protein kinase 26-like [Hevea brasiliensis]
Manes_09G098600	-1.52321	0.000176709	0.00816407	--	Bifunctional inhibitor/lipid-transfer protein/seed storage 2S albumin superfamily protein isoform 1 [Gossypium australe]
Manes_08G111100	-1.8622	0.000180976	0.0083324	CHLN	nicotianamine synthase-like [Manihot esculenta]
Manes_S049200	2.80735	0.000181207	0.0083324	UGT73C6	UDP-glycosyltransferase 73C1-like [Manihot esculenta]
Manes_09G041500	3.10992	0.000192831	0.00885297	CDC20-1	cell division cycle 20.2, cofactor of APC complex-like [Manihot esculenta]
Manes_02G117500	9.63783	0.000196132	0.00899043	VTL5	vacuolar iron transporter homolog 1-like [Manihot esculenta]
Manes_03G139500	2.13781	0.000206103	0.0094327	CYP71D55	premnaspirodiene oxygenase-like [Manihot esculenta]
Manes_11G050300	2.25129	0.000209983	0.00959525	AOP1	probable 2-oxoglutarate-dependent dioxygenase AOP1 [Manihot esculenta]
Manes_S112700	-2.9771	0.000210838	0.00960782	NIA	nitrate reductase [NADH]-like, partial [Manihot esculenta]
Manes_10G045700	1.77341	0.000210915	0.00960782	PDIL1-3	protein disulfide isomerase-like 1-3 isoform X3 [Manihot esculenta]
Manes_12G054800	1.77253	0.000215498	0.00980133	UGT74E2	UDP-glycosyltransferase 74F1-like isoform X2 [Manihot esculenta]
Manes_17G018000	3.44123	0.000217105	0.00985904	EXLB1	expansin-like B1 [Manihot esculenta]
Manes_07G073800	1.97346	0.00021844	0.00990431	--	periaxin [Jatropha curcas]
Manes_S042900	9.93172	0.000223773	0.0101304	BGLU12	beta-glucosidase 24-like [Manihot esculenta]
Manes_10G048500	10.1758	0.000233279	0.0105444	CHIT3	hevamine-A-like [Manihot esculenta]
MSTRG.2060	1.66937	0.000236962	0.0106779	BGLU11	beta-glucosidase 11-like [Manihot esculenta]
Manes_08G088600	1.88899	0.000246041	0.0110529	--	fringe-related family protein [Gossypium australe]
Manes_01G014200	3.62599	0.000248174	0.0111317	BC10	glycosyltransferase BC10-like [Quercus lobata]
Manes_07G018700	1.13184	0.000254063	0.0113784	GT1	anthocyanidin 3-O-glucosyltransferase 2-like [Manihot esculenta]
Manes_04G041700	4.9752	0.000255713	0.0114216	ARF2A	auxin response factor 2 [Jatropha curcas]
Manes_11G059600	-1.38212	0.00025581	0.0114216	AATP1	AAA-ATPase ASD, mitochondrial-like [Manihot esculenta]
Manes_02G205500	4.78136	0.000259094	0.0115474	CYP81E9	isoflavone 3'-hydroxylase-like [Manihot esculenta]
Manes_06G052200	3.92283	0.000270152	0.0119888	At4g20820	berberine bridge enzyme-like 18 [Manihot esculenta]
Manes_02G026300	5.56478	0.000275651	0.0122143	PER4	lignin-forming anionic peroxidase-like [Manihot esculenta]
Manes_01G102300	-1.07688	0.000280598	0.0124022	--	protein RALF-like 27 [Manihot esculenta]
Manes_05G077100	1.07102	0.000284777	0.0125615	FAP1	fatty-acid-binding protein 1 isoform X1 [Manihot esculenta]
Manes_03G017900	1.03727	0.000293918	0.0129258	TKT2	probable 1-deoxy-D-xylulose-5-phosphate synthase, chloroplastic isoform X1 [Manihot esculenta]
Manes_05G004100	1.48563	0.000294776	0.012944	RGL2	DELLA protein RGL1-like [Manihot esculenta]
Manes_18G016700	1.20513	0.000308536	0.0135077	GLOX1	aldehyde oxidase GLOX-like [Manihot esculenta]
MSTRG.9455	4.10154	0.000314707	0.0137573	At2g43860	polygalacturonase-like [Manihot esculenta]
Manes_02G027800	2.27453	0.000319883	0.0139627	DTX49	protein DETOXIFICATION 49-like [Manihot esculenta]
Manes_11G010400	2.7118	0.000325428	0.0141624	P23-1	co-chaperone protein p23-1-like isoform X2 [Prosopis alba]
Manes_14G105100	-8.09452	0.000343027	0.0149061	LRK10	rust resistance kinase Lr10-like isoform X1 [Manihot esculenta]
Manes_09G009700	1.64061	0.000345047	0.0149717	--	hypothetical protein MANES_09G009700 [Manihot esculenta]
Manes_13G033400	-1.40108	0.000349477	0.0151414	PHT1-4	inorganic phosphate transporter 1-4 [Manihot esculenta]
Manes_07G119000	1.18603	0.000378495	0.0163261	ZFP10	zinc finger protein 10-like [Manihot esculenta]
MSTRG.9610	4.45185	0.000383314	0.0164853	--	-
Manes_15G008300	1.31786	0.000384502	0.0165122	LOG2	probable E3 ubiquitin-protein ligase LUL2 [Manihot esculenta]
Manes_16G101000	2.13386	0.000388669	0.0165936	BHLH41	HLH domain-containing protein [Cephalotus follicularis]
Manes_15G142100	3.72465	0.00039302	0.0167549	PER5	peroxidase 5-like isoform X1 [Manihot esculenta]
Manes_16G047600	-1.62704	0.000397159	0.0169067	ZIP1	zinc transporter 1 [Manihot esculenta]
Manes_17G042200	3.49185	0.000403516	0.0171524	At4g04980	hydroxyproline-rich glycoprotein [Cucumis melo var. makuwa] [Cucumis melo]
Manes_12G075800	10.2605	0.000407833	0.0172856	--	Late embryogenesis abundant protein, LEA-14 [Corchorus olitorius]
Manes_02G123900	2.14211	0.000410546	0.0173754	--	E3 ubiquitin-protein ligase MARCH2-like [Hevea brasiliensis]
Manes_11G099200	2.65153	0.000422619	0.0178605	B'BETA	serine/threonine protein phosphatase 2A 57 kDa regulatory subunit B' beta isoform-like [Manihot esculenta]
Manes_03G119700	-1.54289	0.000428693	0.0180911	BHLH123	transcription factor bHLH123-like isoform X1 [Manihot esculenta]
Manes_10G050200	4.15934	0.000441877	0.0185938	--	Phospholipase C [Macleaya cordata]
Manes_11G106100	5.1964	0.000452733	0.0190232	CHI2	endochitinase-like [Manihot esculenta]
Manes_17G069800	1.36542	0.000518434	0.0216285	--	DUF616 domain-containing protein [Cephalotus follicularis]
Manes_01G063900	10.7593	0.000523265	0.021799	NFYC4	nuclear transcription factor Y subunit C-3-like [Manihot esculenta]
Manes_05G042300	1.07163	0.000528512	0.0219046	GA20OX2	gibberellin 20 oxidase 2-like [Manihot esculenta]
MSTRG.9134	5.67727	0.000528796	0.0219046	PI1	proteinase inhibitor [Ricinus communis]
Manes_10G043400	5.03342	0.000530197	0.0219315	--	DNA-binding bromodomain-containing family protein [Populus alba]
Manes_02G206300	2.0902	0.000543195	0.0224058	CAD	probable mannitol dehydrogenase [Manihot esculenta]
Manes_08G057900	2.36332	0.000548667	0.0225997	At3g44326	probable F-box protein At2g36090 [Hevea brasiliensis]
Manes_07G108400	3.20716	0.000552655	0.0227319	PBL10	probable serine/threonine-protein kinase PBL10 [Manihot esculenta]
Manes_03G115300	1.11963	0.000557693	0.0229069	MTR_3g055120	phytohormone-binding protein-like [Manihot esculenta]
Manes_11G153900	1.11552	0.000574754	0.0235746	SCPL51	serine carboxypeptidase-like 51 isoform X2 [Manihot esculenta]
Manes_10G109500	10.961	0.000577417	0.0236507	--	PREDICTED: MTR_5g075520 [Prunus dulcis]
Manes_06G092600	-1.97415	0.000595605	0.0242935	MYB306	myb-related protein 306-like [Manihot esculenta]
Manes_10G014200	1.06517	0.000597017	0.0243172	dfr1	dihydrofolate reductase-like isoform X1 [Manihot esculenta]
Manes_05G089600	-2.13868	0.000600845	0.0244391	At1g70260	WAT1-related protein At1g70260 [Manihot esculenta]
Manes_12G096700	1.1807	0.000602475	0.0244714	--	Ternary complex factor MIP1, leucine-zipper [Trema orientale]
Manes_18G007900	-1.69268	0.000604473	0.0245185	PREP	prolyl endopeptidase-like [Manihot esculenta]
Manes_16G070900	2.17497	0.000606425	0.0245636	D14	strigolactone esterase RMS3 [Manihot esculenta]
Manes_09G078100	1.00781	0.000621306	0.0250968	MAP70.5	microtubule-associated protein 70-5 [Manihot esculenta]
Manes_06G172800	2.41013	0.000645539	0.0260038	CKX3	cytokinin dehydrogenase 3-like [Manihot esculenta]
Manes_10G135600	1.57506	0.00065611	0.0263933	SCPL40	serine carboxypeptidase-like 40 [Manihot esculenta]
Manes_09G059900	1.03698	0.000661564	0.0265397	PRXIIE	peroxiredoxin-2E, chloroplastic [Manihot esculenta]
Manes_08G173200	1.43818	0.000667119	0.0267259	--	proactivator polypeptide-like 1 [Manihot esculenta]
Manes_02G095500	1.39248	0.000675015	0.0270052	yeaD	Aldose_epim domain-containing protein [Cephalotus follicularis]
Manes_06G069600	1.30169	0.000713992	0.0284866	NPF3.1	protein NRT1/ PTR FAMILY 3.1-like [Manihot esculenta]
Manes_04G156300	-1.58748	0.000721234	0.0287364	LNK4	protein LNK3-like [Manihot esculenta]
Manes_03G176400	5.06673	0.00072665	0.0289127	--	non-specific lipid-transfer protein-like protein At2g13820 isoform X1 [Manihot esculenta]
Manes_03G093300	-1.19451	0.000759772	0.0301399	--	protein IQ-DOMAIN 1-like isoform X1 [Manihot esculenta]
Manes_16G014700	2.5009	0.000760584	0.0301399	CRK30	Pkinase domain-containing protein/Stress-antifung domain-containing protein [Cephalotus follicularis]
Manes_04G153000	7.75933	0.000777112	0.0307532	CTR1	serine/threonine-protein kinase CTR1-like [Manihot esculenta]
Manes_02G171700	8.24476	0.000790453	0.0311968	WAK2	wall-associated receptor kinase 2-like [Manihot esculenta]
Manes_02G154900	1.00899	0.00082967	0.0326125	gpmA	phosphoglycerate mutase-like [Populus alba]
MSTRG.16612	5.05889	0.000863146	0.0338374	--	inactive protein kinase SELMODRAFT_444075-like [Manihot esculenta]
Manes_06G120900	1.42275	0.000872511	0.0341587	At5g63520	F-box/LRR-repeat protein At5g63520-like [Manihot esculenta]
Manes_05G045700	1.22608	0.000884531	0.0344908	SDR1	vestitone reductase-like isoform X2 [Hevea brasiliensis]
Manes_07G123300	9.3443	0.000885913	0.0344987	UGT76B1	UDP-glycosyltransferase 76B1-like [Manihot esculenta]
Manes_08G171900	3.09891	0.000935013	0.036314	MALD3	non-specific lipid-transfer protein 1-like [Manihot esculenta]
Manes_09G088600	1.23061	0.000951294	0.0368973	ITN1	ankyrin repeat-containing protein ITN1-like [Manihot esculenta]
Manes_05G111600	1.3654	0.000955318	0.0370043	FER	receptor-like protein kinase FERONIA [Manihot esculenta]
Manes_04G010700	4.2854	0.000956632	0.0370062	PDAT2	lecithin:cholesterol acyltransferase family protein [Populus alba]
Manes_14G167400	10.1464	0.000986525	0.0379617	dnajb6	chaperone protein dnaJ 20, chloroplastic-like [Manihot esculenta]
Manes_01G178000	1.61178	0.000988134	0.0379737	CYP75A1	flavonoid 3',5'-hydroxylase 2-like [Manihot esculenta]
Manes_02G126200	1.44688	0.00101154	0.0388221	GSTU7	glutathione S-transferase U7-like [Manihot esculenta]
Manes_10G005900	-2.36923	0.00102111	0.0390819	NPF5.1	protein NRT1/ PTR FAMILY 5.1-like [Manihot esculenta]
Manes_05G072500	1.4859	0.0010219	0.0390819	--	hypothetical protein MANES_05G072500 [Manihot esculenta]
Manes_06G111400	-1.13439	0.00102482	0.0391264	NRT3.1	high-affinity nitrate transporter 3.1 [Manihot esculenta]
Manes_10G007300	1.18378	0.00105247	0.0401297	--	biotin/lipoyl attachment domain-containing family protein [Populus alba]
Manes_09G153600	1.93546	0.00107775	0.04104	CML2	calmodulin-like protein 11 isoform X2 [Manihot esculenta]
Manes_02G128500	9.82972	0.0010818	0.0410873	TAC1	transcriptional regulator TAC1-like [Manihot esculenta]
Manes_12G088800	-2.47957	0.00108725	0.0412409	At2g19130	G-type lectin S-receptor-like serine/threonine-protein kinase At2g19130 [Manihot esculenta]
Manes_10G133200	1.71344	0.00110809	0.0419227	At3g23880	F-box/kelch-repeat protein At3g23880-like [Manihot esculenta]
Manes_07G018400	1.13245	0.00113387	0.0427873	GT1	anthocyanidin 3-O-glucosyltransferase 1 [Manihot esculenta]
Manes_11G120900	1.73215	0.00114778	0.0431829	ACR4	serine/threonine-protein kinase-like protein ACR4 [Manihot esculenta]
Manes_05G120000	1.19028	0.00119362	0.0446958	DBR	2-alkenal reductase (NADP(+)-dependent)-like [Manihot esculenta]
Manes_17G082600	2.47848	0.0012359	0.0460431	PXG4	probable peroxygenase 4 [Manihot esculenta]
Manes_03G164900	-2.15784	0.00125768	0.0467454	--	early nodulin-75-like [Manihot esculenta]
Manes_08G151800	1.03225	0.00125795	0.0467454	CSA	transcription factor MYB56 [Manihot esculenta]
Manes_09G050400	3.73507	0.00132242	0.0488928	Os04g0179200	secoisolariciresinol dehydrogenase-like [Manihot esculenta]
Manes_11G148900	7.38082	0.00132459	0.0489112	ABCG28	ABC transporter G family member 28-like [Manihot esculenta]
Manes_11G045300	2.08387	0.00133652	0.0492894	CES101	G-type lectin S-receptor-like serine/threonine-protein kinase CES101 [Manihot esculenta]
Manes_08G057100	1.31014	0.00134025	0.0493648	DDB_G0268948	embryo-abundant family protein [Populus alba]
Manes_07G030500	-1.08592	0.00134551	0.0494732	NPF4.3	protein NRT1/ PTR FAMILY 4.3-like [Manihot esculenta]

## Sheet: Table S7
Table S7. List of DEGs between CK and Ri-6w.
ID	log2(fc)	PValue	FDR	Symbol	Description
Manes_02G182000	7.41803	3.58159e-108	1.04894e-103	ERF110	ethylene-responsive transcription factor ABR1-like [Manihot esculenta]
Manes_09G124700	2.97134	3.19771e-56	4.68257e-52	HRD1A	ERAD-associated E3 ubiquitin-protein ligase HRD1B-like [Manihot esculenta]
Manes_15G109300	-2.60001	3.47585e-54	3.39324e-50	--	3-methyl-2-oxobutanoate hydroxymethyltransferase [Actinidia chinensis var. chinensis] [Actinidia chinensis]
Manes_02G130500	4.03888	5.94219e-52	4.35072e-48	--	suppressor of disruption of TFIIS-like [Manihot esculenta]
Manes_12G146000	8.55224	3.0778e-51	1.80279e-47	ABR1	ethylene-responsive transcription factor ABR1-like [Manihot esculenta]
Manes_15G041000	2.93562	2.55294e-50	1.24613e-46	HSP26-A	glutathione transferase GST 23-like [Manihot esculenta]
Manes_06G086700	2.02352	7.10835e-49	2.97403e-45	DGK1	diacylglycerol kinase 1 [Manihot esculenta]
Manes_11G026200	-3.55009	8.91703e-49	3.26441e-45	--	NDR1/HIN1-like protein 13 [Manihot esculenta]
Manes_16G018900	3.40085	1.70153e-47	5.53697e-44	RKS1	G-type lectin S-receptor-like serine/threonine-protein kinase RKS1 [Manihot esculenta]
Manes_11G094000	-4.0848	5.48862e-47	1.60745e-43	At5g57670	proline-rich receptor-like protein kinase PERK13 [Manihot esculenta]
Manes_14G012700	2.84582	3.45577e-46	9.20083e-43	--	hypothetical protein MANES_14G012700 [Manihot esculenta]
Manes_01G093700	-3.23797	7.25934e-46	1.7717e-42	FER	receptor-like protein kinase FERONIA [Manihot esculenta]
Manes_03G062300	-2.25551	3.16208e-45	7.12369e-42	TIP4-1	aquaporin TIP4-1 [Manihot esculenta]
Manes_15G173400	1.72213	2.62982e-44	5.5014e-41	ABCF1	ABC transporter F family member 1 [Manihot esculenta]
Manes_05G061400	3.55011	5.11652e-44	9.98984e-41	SAG21	indole-3-acetic acid-induced protein ARG2-like [Manihot esculenta]
Manes_08G140900	1.62394	2.77516e-42	5.07976e-39	TH2	bifunctional TH2 protein, mitochondrial-like [Manihot esculenta]
Manes_12G119600	-3.32583	2.62353e-41	4.43075e-38	BAM1	leucine-rich repeat receptor-like serine/threonine-protein kinase BAM1 [Manihot esculenta]
Manes_06G002000	4.57973	2.72317e-41	4.43075e-38	DDB_G0269086	hydrolase family protein [Populus alba]
Manes_03G176400	7.72903	4.69076e-41	7.23044e-38	--	non-specific lipid-transfer protein-like protein At2g13820 isoform X1 [Manihot esculenta]
Manes_02G192400	-3.56745	5.9848e-41	8.76383e-38	ABCG25	ABC transporter G family member 25 [Manihot esculenta]
Manes_08G117800	1.51066	1.37328e-40	1.9152e-37	At3g05500	REF/SRPP-like protein At3g05500 [Manihot esculenta]
Manes_04G135600	-4.24281	2.14064e-40	2.84968e-37	RGA3	Cysteine/Histidine-rich C1 domain family protein [Theobroma cacao]
Manes_09G105900	6.39794	3.50589e-40	4.46422e-37	At5g05600	probable 2-oxoglutarate-dependent dioxygenase At5g05600 [Manihot esculenta]
Manes_05G031200	2.59558	3.83324e-40	4.67768e-37	MMK2	mitogen-activated protein kinase homolog MMK2 [Manihot esculenta]
Manes_11G089000	-2.2901	1.51124e-39	1.77039e-36	BURP17	BURP domain-containing protein BNM2A-like [Manihot esculenta]
Manes_02G042400	-5.1223	1.96237e-39	2.21046e-36	ERF6	ethylene-responsive transcription factor 6-like [Manihot esculenta]
Manes_07G018100	5.99616	3.66947e-39	3.98029e-36	CYP96A15	alkane hydroxylase MAH1-like isoform X1 [Manihot esculenta]
Manes_S053300	3.15032	4.5345e-39	4.74293e-36	CYP94A2	cytochrome P450 94A2-like [Manihot esculenta]
Manes_02G079100	5.42168	7.07207e-38	7.14206e-35	PUB21	U-box domain-containing protein 21-like [Manihot esculenta]
Manes_12G106400	-2.78358	9.31133e-37	9.09003e-34	AP2	floral homeotic protein APETALA 2 isoform X1 [Manihot esculenta]
Manes_14G039000	-3.089	1.02275e-36	9.66236e-34	ERF5	ethylene-responsive transcription factor ERF105-like [Manihot esculenta]
Manes_S025800	2.66148	1.19929e-36	1.09761e-33	--	Tricorn protease [Parasponia andersonii]
Manes_09G010900	-6.16688	2.39502e-36	2.12554e-33	CKX1	cytokinin dehydrogenase 6-like [Manihot esculenta]
Manes_S001300	5.73204	7.18212e-35	6.18655e-32	LECRK72	probable L-type lectin-domain containing receptor kinase VII.2 [Manihot esculenta]
Manes_04G005600	7.42118	3.11775e-34	2.60885e-31	CYP94C1	cytochrome P450 94C1-like [Manihot esculenta]
Manes_18G029900	-2.81601	5.27957e-34	4.29508e-31	gp63-C1	leishmanolysin-like [Hevea brasiliensis]
Manes_01G085200	-3.64039	8.45033e-34	6.68878e-31	ERF5	ethylene-responsive transcription factor 5-like [Manihot esculenta]
Manes_11G145300	-4.55801	1.38066e-33	1.06409e-30	PIP2-1	aquaporin PIP2-1 [Manihot esculenta]
Manes_05G204600	-4.28019	5.86263e-33	4.40253e-30	--	Tir-nbs resistance protein [Theobroma cacao]
Manes_01G149400	8.46356	7.8263e-33	5.73022e-30	OsI_14861	senescence-specific cysteine protease SAG39-like [Manihot esculenta]
Manes_15G072400	3.94694	1.68906e-32	1.20653e-29	PLSC	1-acyl-sn-glycerol-3-phosphate acyltransferase-like [Manihot esculenta]
Manes_11G151100	-3.24912	1.9416e-32	1.35389e-29	MYB36	transcription factor RAX2-like [Manihot esculenta]
Manes_04G075400	4.50664	3.72361e-32	2.53613e-29	LRK10	LEAF RUST 10 DISEASE-RESISTANCE LOCUS RECEPTOR-LIKE PROTEIN KINASE-like 2.4 isoform X1 [Manihot esculenta]
Manes_13G105900	-2.64896	9.69183e-32	6.45101e-29	BAM1	leucine-rich repeat receptor-like serine/threonine-protein kinase BAM1 [Manihot esculenta]
Manes_16G003300	1.80773	3.62401e-31	2.35859e-28	CSC1	calcium permeable stress-gated cation channel 1-like [Manihot esculenta]
Manes_06G131200	-2.36921	7.32821e-31	4.66568e-28	ERF5	ethylene-responsive transcription factor ERF105-like [Manihot esculenta]
Manes_01G166300	8.65645	9.80817e-31	6.11174e-28	--	cell wall integrity and stress response component 1 [Citrus sinensis]
Manes_12G069800	2.71195	1.12829e-30	6.88421e-28	--	PREDICTED: ZEAMMB73_Zm00001d018217 [Prunus dulcis]
Manes_17G018100	5.75756	1.18245e-30	7.06741e-28	EXLB1	expansin-like B1 [Manihot esculenta]
Manes_10G122500	1.69375	1.27952e-30	7.49467e-28	PCUBI4-1	polyubiquitin 3 isoform B [Chlorella sorokiniana]
Manes_12G092800	1.31741	1.3638e-30	7.8317e-28	ACX3	acyl-coenzyme A oxidase 3, peroxisomal-like [Manihot esculenta]
Manes_04G129100	-2.34959	1.61758e-30	9.1104e-28	--	Late embryogenesis abundant protein, LEA-14 [Corchorus olitorius]
Manes_15G022100	-3.46932	1.81342e-30	1.00207e-27	MED33A	mediator of RNA polymerase II transcription subunit 33A-like isoform X1 [Manihot esculenta]
Manes_12G032200	5.37464	1.90574e-30	1.03358e-27	MYB14	transcription factor MYB30-like [Manihot esculenta]
Manes_16G100000	2.69784	2.15318e-30	1.14655e-27	DGAT1	diacylglycerol O-acyltransferase 1A-like isoform X1 [Manihot esculenta]
Manes_11G017300	1.72804	2.91963e-30	1.52691e-27	Daglb	Sn1-specific diacylglycerol lipase [Actinidia chinensis var. chinensis] [Actinidia chinensis]
Manes_08G046800	-4.83658	4.57161e-30	2.34893e-27	CYP93A1	3,9-dihydroxypterocarpan 6A-monooxygenase-like [Manihot esculenta]
Manes_16G107700	-2.8262	1.34297e-29	6.7813e-27	At5g56590	glucan endo-1,3-beta-glucosidase 13-like [Manihot esculenta]
Manes_01G259500	1.71463	1.81996e-29	9.03408e-27	DBP	remorin-like [Manihot esculenta]
Manes_12G052700	2.7911	1.85466e-29	9.0529e-27	Dctpp1	dCTP pyrophosphatase 1-like [Manihot esculenta]
Manes_08G018600	2.89668	3.13664e-29	1.50595e-26	--	nucleolar transcription factor 1-B-like [Manihot esculenta]
Manes_01G149300	8.69854	6.70617e-29	3.1678e-26	OsI_14861	senescence-specific cysteine protease SAG39-like [Manihot esculenta]
Manes_15G161900	-3.06596	6.87319e-29	3.19516e-26	PER55	peroxidase 55 [Manihot esculenta]
Manes_02G027800	6.79323	2.16425e-28	9.90382e-26	DTX49	protein DETOXIFICATION 49-like [Manihot esculenta]
Manes_09G132200	-3.76198	2.39357e-28	1.07847e-25	HSP26-A	probable glutathione S-transferase [Manihot esculenta]
Manes_07G030500	-6.07166	2.82629e-28	1.25414e-25	NPF4.3	protein NRT1/ PTR FAMILY 4.3-like [Manihot esculenta]
Manes_17G109500	2.42024	4.01869e-28	1.75665e-25	SEOB	protein SIEVE ELEMENT OCCLUSION B-like [Manihot esculenta]
Manes_18G093800	5.92195	4.95237e-28	2.13294e-25	ERF110	ethylene-responsive transcription factor ABR1-like isoform X1 [Manihot esculenta]
Manes_11G054000	3.40303	5.59987e-28	2.37686e-25	--	JHL06P13.17 [Jatropha curcas]
Manes_13G152700	-3.69146	6.39385e-28	2.6751e-25	At4g28100	uncharacterized GPI-anchored protein At4g28100-like [Manihot esculenta]
Manes_08G102400	-3.3127	6.79901e-28	2.80454e-25	SCPL45	serine carboxypeptidase-like 45 [Manihot esculenta]
Manes_02G108300	8.64024	1.10109e-27	4.47882e-25	SAG12	senescence-specific cysteine protease SAG12-like [Manihot esculenta]
Manes_13G082400	4.3007	1.18922e-27	4.74276e-25	PME51	probable pectinesterase/pectinesterase inhibitor 51 [Manihot esculenta]
Manes_07G098900	-3.70743	1.19836e-27	4.74276e-25	WAV3	probable E3 ubiquitin-protein ligase EDA40 [Ricinus communis]
Manes_11G011200	3.60142	1.45172e-27	5.64748e-25	--	uncharacterized LOC8273037 [Ricinus communis]
Manes_05G152300	-2.67611	1.46553e-27	5.64748e-25	At2g32450	uncharacterized TPR repeat-containing protein At1g05150-like [Manihot esculenta]
Manes_06G018300	-3.28118	1.88671e-27	7.17612e-25	SMXL4	protein SMAX1-LIKE 4-like [Manihot esculenta]
Manes_01G094900	-4.59055	8.88055e-27	3.33442e-24	--	hypothetical protein MANES_01G094900 [Manihot esculenta]
Manes_17G043600	3.77354	9.58867e-27	3.55472e-24	CBSX5	CBS domain-containing protein CBSX5-like [Manihot esculenta]
Manes_14G135300	3.12683	1.05082e-26	3.84693e-24	--	xylosyltransferase 1-like [Hibiscus syriacus]
Manes_16G037600	8.03471	2.45314e-26	8.86975e-24	OsI_14861	senescence-specific cysteine protease SAG39-like [Manihot esculenta]
Manes_02G064900	-3.37594	5.13495e-26	1.83399e-23	TBL19	protein trichome birefringence-like 19, partial [Manihot esculenta]
Manes_02G101200	1.02337	5.69901e-26	2.01093e-23	At3g51120	zinc finger CCCH domain-containing protein 44-like [Manihot esculenta]
Manes_15G105200	-3.5898	6.79443e-26	2.36891e-23	--	transmembrane protein 45B-like [Manihot esculenta]
Manes_10G085500	-4.96305	8.14847e-26	2.80758e-23	SOT17	flavonol sulfotransferase-like [Manihot esculenta]
Manes_12G039700	1.62688	8.73161e-26	2.97352e-23	XI-B	myosin-6-like isoform X2 [Manihot esculenta]
Manes_16G113200	3.46763	9.77489e-26	3.29054e-23	LIN	Transducin/WD40 repeat-like superfamily protein [Theobroma cacao]
Manes_02G106900	-2.77341	1.06141e-25	3.53244e-23	OPT7	oligopeptide transporter 7-like [Manihot esculenta]
Manes_17G080900	-2.99822	1.10951e-25	3.65103e-23	HMGA	HMG-Y-related protein B-like [Manihot esculenta]
Manes_14G065700	4.13938	1.35046e-25	4.39455e-23	SRO5	probable inactive poly [ADP-ribose] polymerase SRO5 [Manihot esculenta]
Manes_12G107600	-3.0333	2.28913e-25	7.36724e-23	IRX14H	probable beta-1,4-xylosyltransferase IRX14 [Manihot esculenta]
Manes_15G111300	-2.70962	2.48271e-25	7.90337e-23	KIN14T	kinesin-like protein KIN-14T isoform X1 [Manihot esculenta]
Manes_03G164700	2.60187	3.10169e-25	9.68526e-23	PHT1-4	probable inorganic phosphate transporter 1-3 [Manihot esculenta]
Manes_06G109700	2.41985	3.1086e-25	9.68526e-23	--	octicosapeptide/Phox/Bem1p domain-containing family protein [Populus alba]
Manes_11G151500	-4.58661	4.71571e-25	1.45378e-22	XTH32	xyloglucan endotransglucosylase/hydrolase protein 31-like [Manihot esculenta]
Manes_09G151200	-3.21473	5.09666e-25	1.554e-22	WRKY39	probable WRKY transcription factor 39 [Manihot esculenta]
Manes_16G094900	-2.067	5.14692e-25	1.554e-22	SBT1.8	subtilisin-like protease SBT1.8 [Manihot esculenta]
Manes_08G080600	-5.18864	6.20692e-25	1.85492e-22	--	legume-specific protein [Aeschynomene evenia]
Manes_13G102200	4.81944	9.14914e-25	2.70657e-22	CAD	probable mannitol dehydrogenase [Manihot esculenta]
Manes_02G215500	-3.15703	1.37955e-24	4.04028e-22	UNI	probable disease resistance protein At1g61180 [Manihot esculenta]
Manes_18G056200	-2.52952	1.41766e-24	4.11079e-22	UGT91C1	UDP-glycosyltransferase 91C1 [Manihot esculenta]
Manes_10G014200	-2.51017	1.94124e-24	5.57382e-22	dfr1	dihydrofolate reductase-like isoform X1 [Manihot esculenta]
Manes_10G011900	1.19939	2.05112e-24	5.83216e-22	ppk15	probable serine/threonine-protein kinase dyrk2 isoform X2 [Manihot esculenta]
Manes_16G045200	3.78901	2.25645e-24	6.35428e-22	INRPK1	receptor-like protein kinase [Manihot esculenta]
Manes_09G183900	3.03592	2.65074e-24	7.39353e-22	DRP4C	dynamin-related protein 4C-like [Manihot esculenta]
Manes_11G056500	-1.8588	3.09038e-24	8.5385e-22	At3g15810	protein LURP-one-related 5-like [Manihot esculenta]
Manes_12G108300	-3.29193	4.90777e-24	1.34331e-21	At4g37250	probable LRR receptor-like serine/threonine-protein kinase At4g37250 [Manihot esculenta]
Manes_02G030800	8.71378	6.50943e-24	1.7652e-21	SBT4.3	cucumisin-like [Manihot esculenta]
Manes_01G050500	1.35502	6.94624e-24	1.8601e-21	CHX18	cation/H(+) antiporter 18-like [Manihot esculenta]
Manes_03G058500	-5.76334	6.9864e-24	1.8601e-21	DREB3	dehydration-responsive element-binding protein 3-like [Manihot esculenta]
Manes_05G149600	-2.71427	8.42792e-24	2.22368e-21	FPP6	filament-like plant protein 4 [Manihot esculenta]
Manes_18G031000	1.55523	9.66702e-24	2.52784e-21	ARI2	probable E3 ubiquitin-protein ligase ARI2 isoform X1 [Manihot esculenta]
Manes_05G191100	2.06378	1.14396e-23	2.96488e-21	CRK4	CDPK-related kinase 4-like isoform X2 [Manihot esculenta]
Manes_04G102600	5.44978	1.19649e-23	3.07383e-21	WRKY40	probable WRKY transcription factor 40 [Manihot esculenta]
Manes_10G047400	2.16609	1.49757e-23	3.81386e-21	SYT3	synaptotagmin-3-like [Manihot esculenta]
Manes_15G180600	2.99116	1.53415e-23	3.87333e-21	SAP12	zinc finger AN1 domain-containing stress-associated protein 12 [Manihot esculenta]
Manes_15G031900	-2.48631	1.66239e-23	4.16122e-21	LRX6	leucine-rich repeat extensin-like protein 6 [Manihot esculenta]
Manes_01G062100	8.28955	1.75874e-23	4.36511e-21	KWL1	ripening-related protein 2 [Pyrus ussuriensis x Pyrus communis]
Manes_17G022900	1.52004	2.09851e-23	5.16462e-21	PBL19	probable serine/threonine-protein kinase PBL19 [Manihot esculenta]
Manes_13G078400	-2.50211	2.54844e-23	6.21968e-21	nep1	aspartic proteinase nepenthesin-1 [Manihot esculenta]
Manes_13G141500	-3.09686	3.1289e-23	7.57323e-21	MGP	zinc finger protein NUTCRACKER-like [Manihot esculenta]
Manes_14G033900	-2.89933	3.2812e-23	7.83931e-21	EXL3	protein EXORDIUM-like 3 [Manihot esculenta]
Manes_12G141100	-1.89804	3.29237e-23	7.83931e-21	At5g10020	probable inactive receptor kinase At5g10020 isoform X1 [Manihot esculenta]
Manes_03G113600	-3.15574	3.532e-23	8.34208e-21	CIP7	COP1-interacting protein 7 [Populus trichocarpa]
Manes_04G054400	1.76144	3.88957e-23	9.1131e-21	PRN2	pirin-like protein [Manihot esculenta]
Manes_08G092900	2.60765	4.36571e-23	1.01475e-20	GT-3B	trihelix transcription factor GT-3b [Manihot esculenta]
Manes_10G055900	2.125	4.47853e-23	1.03278e-20	PMAT1	phenolic glucoside malonyltransferase 1-like [Manihot esculenta]
Manes_07G131000	-4.95524	4.97279e-23	1.1378e-20	ESK1	protein ESKIMO 1-like [Manihot esculenta]
Manes_15G125000	3.61562	6.04048e-23	1.37138e-20	--	UDP-4-amino-4,6-dideoxy-N-acetyl-beta-L-altrosamine transaminase [Actinidia chinensis var. chinensis] [Actinidia chinensis]
Manes_11G134600	-6.09895	7.34886e-23	1.65558e-20	TIP1-2	probable aquaporin TIP1-2 [Manihot esculenta]
Manes_03G171000	-4.24842	7.49229e-23	1.67501e-20	--	Toll-like receptor 7 [Actinidia chinensis var. chinensis] [Actinidia chinensis]
Manes_09G161900	3.0416	8.0921e-23	1.7954e-20	ATG18H	autophagy-related protein 18h-like isoform X1 [Manihot esculenta]
Manes_10G021500	8.88225	1.12967e-22	2.48756e-20	SBT4.3	cucumisin-like [Manihot esculenta]
Manes_S099400	2.82317	1.25738e-22	2.74812e-20	COL9	zinc finger protein CONSTANS-LIKE 9-like [Manihot esculenta]
Manes_01G106600	2.0831	1.34788e-22	2.9241e-20	SAMDC1	S-adenosylmethionine decarboxylase proenzyme-like [Manihot esculenta]
Manes_08G119600	-3.18834	1.41751e-22	3.05254e-20	ENY	protein indeterminate-domain 2-like [Manihot esculenta]
Manes_04G077800	1.11308	1.57159e-22	3.35965e-20	At2g21120	probable magnesium transporter NIPA6 [Manihot esculenta]
Manes_15G138700	-1.99509	1.62835e-22	3.45577e-20	MAP65-6	65-kDa microtubule-associated protein 6-like [Manihot esculenta]
Manes_03G006500	-3.84624	1.70402e-22	3.59034e-20	At5g10770	aspartyl protease family protein At5g10770-like [Manihot esculenta]
Manes_16G037700	8.2043	1.71805e-22	3.59403e-20	OsI_14861	senescence-specific cysteine protease SAG39-like [Manihot esculenta]
Manes_16G020400	-3.36238	1.84065e-22	3.82321e-20	TIR1	protein TRANSPORT INHIBITOR RESPONSE 1-like [Manihot esculenta]
Manes_17G040100	1.00286	2.41669e-22	4.98434e-20	tmem184C	transmembrane protein 184C-like [Manihot esculenta]
Manes_09G108000	-3.32494	2.48263e-22	5.08453e-20	At4g19900	lactosylceramide 4-alpha-galactosyltransferase-like [Manihot esculenta]
Manes_01G089400	8.24184	2.60407e-22	5.2962e-20	Os09g0568600	germin-like protein 9-3 [Hevea brasiliensis]
Manes_15G126400	2.91935	2.66983e-22	5.39251e-20	HIPP20	heavy metal-associated isoprenylated plant protein 20 [Manihot esculenta]
Manes_16G102100	-2.74028	2.75159e-22	5.51957e-20	PAO5	probable polyamine oxidase 5 [Manihot esculenta]
Manes_12G153100	-3.70861	3.77091e-22	7.51282e-20	GUX1	UDP-glucuronate:xylan alpha-glucuronosyltransferase 1 [Manihot esculenta]
Manes_08G026700	-2.54255	3.80515e-22	7.52983e-20	ROPGAP1	rho GTPase-activating protein 5-like [Manihot esculenta]
Manes_14G034500	1.16664	4.02923e-22	7.91974e-20	UMK2	UMP-CMP kinase isoform X2 [Manihot esculenta]
Manes_16G041500	-3.08365	4.55351e-22	8.89058e-20	OFUT8	O-fucosyltransferase 8 isoform X1 [Ricinus communis]
Manes_16G031500	3.97361	4.86387e-22	9.43366e-20	PARC	probable glutathione S-transferase [Manihot esculenta]
Manes_18G104600	-3.31952	5.10584e-22	9.83781e-20	UGT88F3	UDP-glycosyltransferase 88F3-like [Manihot esculenta]
Manes_08G136200	-2.24933	6.5949e-22	1.26239e-19	At2g30620	histone H1-like isoform X1 [Manihot esculenta]
Manes_09G010100	2.62377	6.76878e-22	1.28725e-19	ERD15	protein EARLY RESPONSIVE TO DEHYDRATION 15-like [Manihot esculenta]
Manes_02G114800	2.32508	6.85286e-22	1.29484e-19	AVT3C	amino acid transporter AVT3B-like [Manihot esculenta]
Manes_17G018000	7.38846	7.04124e-22	1.3219e-19	EXLB1	expansin-like B1 [Manihot esculenta]
Manes_08G149800	-3.18436	7.56245e-22	1.40498e-19	At3g03980	NADPH-dependent aldehyde reductase-like protein, chloroplastic [Manihot esculenta]
Manes_11G138700	4.04336	7.5797e-22	1.40498e-19	TMK4	receptor-like kinase TMK4 [Manihot esculenta]
Manes_02G090700	-2.70319	8.4828e-22	1.56249e-19	LSH10	protein LIGHT-DEPENDENT SHORT HYPOCOTYLS 10-like isoform X1 [Manihot esculenta]
Manes_08G145400	-3.81809	8.86326e-22	1.62236e-19	ERN1	ethylene-responsive transcription factor RAP2-11-like [Manihot esculenta]
Manes_08G011100	-2.02029	8.99582e-22	1.6364e-19	ABCB1	ABC transporter B family member 1 [Manihot esculenta]
Manes_18G094900	4.11555	9.55755e-22	1.72785e-19	CYP707A3	abscisic acid 8'-hydroxylase 3-like [Manihot esculenta]
Manes_09G094700	2.35783	9.76062e-22	1.75374e-19	LECRK41	L-type lectin-domain containing receptor kinase IV.1-like [Manihot esculenta]
Manes_15G098300	4.2667	1.03253e-21	1.84272e-19	UGT85K5	linamarin synthase 2-like [Manihot esculenta]
Manes_S094000	-4.40702	1.03817e-21	1.84272e-19	--	maternal effect embryoarrest 60 [Zostera marina]
Manes_11G147000	-3.39705	1.25444e-21	2.21318e-19	UXT1	UDP-xylose transporter 1 [Manihot esculenta]
Manes_02G093300	-3.79075	1.2975e-21	2.27545e-19	SCL7	scarecrow-like protein 4 [Manihot esculenta]
Manes_05G005300	-2.91047	1.44671e-21	2.52202e-19	NAC004	protein NTM1-like 9 isoform X1 [Manihot esculenta]
Manes_02G199800	2.14501	1.47459e-21	2.55541e-19	RPV1	TMV resistance protein N-like, partial [Manihot esculenta]
Manes_17G012100	1.74179	1.66069e-21	2.83426e-19	At4g27290	G-type lectin S-receptor-like serine/threonine-protein kinase At4g27290 isoform X1 [Manihot esculenta]
Manes_05G164000	-2.73452	1.6626e-21	2.83426e-19	GATL1	probable galacturonosyltransferase-like 1 [Manihot esculenta]
Manes_03G122300	-3.93282	1.66454e-21	2.83426e-19	GAUT12	probable galacturonosyltransferase 12 [Manihot esculenta]
Manes_09G106100	3.41532	1.87633e-21	3.17642e-19	GT-3B	trihelix transcription factor GT-3b-like [Manihot esculenta]
Manes_06G168900	-3.68445	2.08074e-21	3.50222e-19	FTIP3	FT-interacting protein 1-like [Manihot esculenta]
Manes_02G181000	3.08558	2.26999e-21	3.79892e-19	--	abscisic stress-ripening protein ASR [Camellia sinensis]
Manes_07G093200	1.54354	2.34989e-21	3.9103e-19	--	UDP-Glycosyltransferase superfamily protein isoform 3 [Theobroma cacao]
Manes_08G132800	2.41384	3.00594e-21	4.97372e-19	TIM23-1	mitochondrial import inner membrane translocase subunit TIM23-1-like [Manihot esculenta]
Manes_03G176900	-3.41078	3.02892e-21	4.98359e-19	FLZ8	protein MARD1-like [Manihot esculenta]
Manes_13G063300	1.87879	3.2441e-21	5.30782e-19	WNK11	probable serine/threonine-protein kinase WNK11 [Manihot esculenta]
Manes_02G151400	3.79181	3.27811e-21	5.33367e-19	UGT85A24	7-deoxyloganetin glucosyltransferase-like [Manihot esculenta]
Manes_05G098700	-2.76562	3.43631e-21	5.56018e-19	MYB88	transcription factor MYB124-like isoform X1 [Manihot esculenta]
Manes_09G115500	-4.21384	3.72821e-21	5.99934e-19	--	PREDICTED: probable LIM domain-containing serine/threonine-protein kinase DDB_G0286997 [Gossypium hirsutum]
Manes_03G072700	-1.84132	3.83207e-21	6.13278e-19	GALS3	galactan beta-1,4-galactosyltransferase GALS3-like [Manihot esculenta]
Manes_03G148100	-2.54619	4.13164e-21	6.57627e-19	PHL3	protein PHR1-LIKE 3-like [Manihot esculenta]
Manes_07G012000	-2.81237	4.73778e-21	7.50029e-19	At3g51990	serine/threonine-protein kinase-like protein At3g51990 [Manihot esculenta]
Manes_16G100200	1.33738	5.43418e-21	8.5565e-19	CKL1	casein kinase 1-like protein 1 [Manihot esculenta]
Manes_15G100600	2.73953	5.55577e-21	8.70116e-19	NTMC2T6.1	C2 domain-containing protein At1g53590-like isoform X1 [Manihot esculenta]
Manes_09G060800	1.62829	6.32395e-21	9.85156e-19	ROS1	protein ROS1-like isoform X2 [Manihot esculenta]
Manes_09G138600	8.39493	7.35836e-21	1.14023e-18	At2g44790	stellacyanin-like [Manihot esculenta]
MSTRG.10884	1.22275	7.48625e-21	1.15395e-18	At1g65750	reverse transcriptase [Gossypium australe]
Manes_09G022300	-2.21955	8.12127e-21	1.24528e-18	PXC3	leucine-rich repeat receptor-like tyrosine-protein kinase PXC3 [Manihot esculenta]
Manes_15G005500	3.1483	8.61672e-21	1.31436e-18	OEP162	outer envelope pore protein 16-2, chloroplastic [Manihot esculenta]
Manes_11G134300	-3.28269	8.86723e-21	1.34557e-18	MYB48	transcription factor MYB59 isoform X1 [Hevea brasiliensis]
Manes_06G054100	2.17959	9.80778e-21	1.48062e-18	MUR4	UDP-arabinose 4-epimerase 1-like [Manihot esculenta]
Manes_11G015200	2.92812	1.1e-20	1.65209e-18	dnaJ	dnaJ homolog subfamily B member 6 isoform X1 [Manihot esculenta]
Manes_12G107200	-5.52783	1.10644e-20	1.65328e-18	IRX15	protein IRX15-LIKE-like [Manihot esculenta]
Manes_01G193500	1.78571	1.26183e-20	1.87589e-18	ALA3	phospholipid-transporting ATPase 3-like [Manihot esculenta]
Manes_11G003600	2.20504	1.2808e-20	1.89449e-18	PUB43	U-box domain-containing protein 44-like [Manihot esculenta]
Manes_05G120600	-3.17605	1.37977e-20	2.03061e-18	UGT74E2	UDP-glycosyltransferase 74E1-like isoform X1 [Manihot esculenta]
Manes_13G017800	-2.51694	1.40334e-20	2.05498e-18	ZAR1	receptor protein kinase-like protein ZAR1 [Manihot esculenta]
Manes_13G007500	-3.77594	1.89417e-20	2.75993e-18	--	auxin-responsive protein SAUR36-like [Manihot esculenta]
Manes_17G038700	-4.05441	2.14658e-20	3.11223e-18	--	Senescence regulator [Gossypium australe]
Manes_13G101100	-3.07233	2.34203e-20	3.37886e-18	GT4	UGTPg17 [Panax ginseng]
Manes_09G182000	-3.94831	2.36759e-20	3.399e-18	MYB61	transcription factor MYB61-like [Manihot esculenta]
Manes_04G018000	-3.63901	2.91612e-20	4.16607e-18	PAL3	phenylalanine ammonia-lyase-like isoform X1 [Manihot esculenta]
Manes_06G031700	1.52855	3.49667e-20	4.97121e-18	ATG11	autophagy-related protein 11 [Manihot esculenta]
Manes_07G000900	-3.17093	4.11005e-20	5.81503e-18	LECRK3	G-type lectin S-receptor-like serine/threonine-protein kinase LECRK3 [Manihot esculenta]
Manes_05G066300	2.08661	4.17584e-20	5.8797e-18	SPATA20	spermatogenesis-associated protein 20 isoform X1 [Manihot esculenta]
Manes_07G051800	3.24443	4.74979e-20	6.64881e-18	ZSD1	secoisolariciresinol dehydrogenase-like [Manihot esculenta]
Manes_12G020300	1.85322	4.76747e-20	6.64881e-18	RGLG2	E3 ubiquitin-protein ligase RGLG2-like isoform X2 [Manihot esculenta]
Manes_13G013700	2.76188	4.89659e-20	6.79651e-18	CXE16	probable carboxylesterase 16 [Manihot esculenta]
Manes_16G091300	1.41448	5.21999e-20	7.21122e-18	--	Alanine--tRNA ligase [Actinidia chinensis var. chinensis] [Actinidia chinensis]
Manes_16G032400	-3.58954	5.24767e-20	7.21542e-18	HSL1	receptor-like protein kinase HSL1 [Manihot esculenta]
Manes_03G026800	2.24207	6.19012e-20	8.47149e-18	MIK1	receptor-like protein kinase HSL1 [Manihot esculenta]
Manes_18G101100	1.90493	6.7655e-20	9.21587e-18	SBT3.9	subtilisin-like protease SBT3.17 [Manihot esculenta]
Manes_10G021400	8.28008	7.09707e-20	9.62277e-18	SBT4.3	cucumisin-like [Manihot esculenta]
Manes_05G030600	-4.99627	7.27184e-20	9.8143e-18	At3g47200	UPF0481 protein At3g47200-like [Manihot esculenta]
Manes_03G107200	1.87711	7.35563e-20	9.88185e-18	AGO2	protein argonaute 2 isoform X1 [Manihot esculenta]
Manes_02G171300	2.65765	7.54732e-20	1.00931e-17	HSC-2	heat shock cognate 70 kDa protein 2-like [Manihot esculenta]
Manes_S020700	-2.99882	7.69206e-20	1.02399e-17	MYB93	transcription factor MYB41-like [Manihot esculenta]
Manes_13G029800	-3.16872	8.15759e-20	1.08105e-17	--	histone H3.v1 [Ricinus communis]
Manes_01G228100	-2.47059	8.84726e-20	1.16716e-17	--	calcium-dependent phosphotriesterase superfamily protein [Gossypium australe]
Manes_03G027100	1.04338	9.18597e-20	1.20641e-17	TIM17-2	mitochondrial import inner membrane translocase subunit TIM17-2-like [Manihot esculenta]
Manes_13G006300	2.77665	1.01016e-19	1.32074e-17	--	hypothetical protein MANES_13G006300 [Manihot esculenta]
Manes_04G106100	2.15025	1.08947e-19	1.4181e-17	PDR1	pleiotropic drug resistance protein 1-like [Manihot esculenta]
Manes_16G047600	-6.86695	1.09668e-19	1.42117e-17	ZIP1	zinc transporter 1 [Manihot esculenta]
Manes_13G006200	4.74402	1.12747e-19	1.45464e-17	WAKL1	wall-associated receptor kinase-like 1 [Manihot esculenta]
Manes_14G105500	-2.37961	1.17821e-19	1.51343e-17	At1g68400	probable leucine-rich repeat receptor-like protein kinase At1g68400 [Manihot esculenta]
Manes_07G066000	1.50515	1.25653e-19	1.60699e-17	PERK14	proline-rich receptor-like protein kinase PERK1 [Manihot esculenta]
Manes_01G127200	2.49229	1.27299e-19	1.62096e-17	--	eukaryotic translation initiation factor 4 gamma-like [Manihot esculenta]
Manes_17G054400	8.2804	1.29411e-19	1.64072e-17	OsI_14861	senescence-specific cysteine protease SAG39-like [Manihot esculenta]
Manes_01G070500	8.38974	1.36128e-19	1.71844e-17	SBT1.2	subtilisin-like protease SBT1.7 [Manihot esculenta]
Manes_05G208400	2.47366	1.39838e-19	1.7577e-17	--	protein AUXIN-REGULATED GENE INVOLVED IN ORGAN SIZE-like [Manihot esculenta]
Manes_10G027700	-2.27898	1.48963e-19	1.86439e-17	LECRKS4	L-type lectin-domain containing receptor kinase S.4-like [Manihot esculenta]
Manes_05G090300	-2.9924	1.96463e-19	2.44843e-17	AXY4	protein ALTERED XYLOGLUCAN 4 [Manihot esculenta]
Manes_14G061600	1.74513	1.99938e-19	2.48118e-17	--	Armadillo [Corchorus olitorius]
Manes_02G187600	3.09867	2.22218e-19	2.74603e-17	IST1	IST1 homolog [Manihot esculenta]
Manes_05G091100	5.19853	2.28055e-19	2.80632e-17	UGT74B1	UDP-glycosyltransferase 74B1-like [Manihot esculenta]
Manes_14G136200	4.66777	2.582e-19	3.16397e-17	GLIP6	GDSL esterase/lipase 6 [Manihot esculenta]
Manes_13G127100	-3.14123	2.8571e-19	3.48649e-17	KRP7	cyclin-dependent kinase inhibitor 7-like [Manihot esculenta]
Manes_05G163900	1.15758	2.92899e-19	3.55939e-17	rnf-5	RING finger protein 5-like isoform X1 [Manihot esculenta]
Manes_13G149000	-2.26936	3.08652e-19	3.73533e-17	OMT2	xanthohumol 4'-O-methyltransferase-like [Manihot esculenta]
Manes_04G018200	-2.81983	3.21021e-19	3.86903e-17	WAV3	probable E3 ubiquitin-protein ligase EDA40 [Ricinus communis]
Manes_01G001400	-2.96187	3.4698e-19	4.16475e-17	NIP5-1	probable aquaporin NIP5-1 [Manihot esculenta]
Manes_05G018200	5.2854	4.49356e-19	5.37155e-17	MYC2	transcription factor MYC2-like [Manihot esculenta]
Manes_13G134500	-2.36584	4.88484e-19	5.81554e-17	BLH2	BEL1-like homeodomain protein 4 [Manihot esculenta]
Manes_17G055300	8.06999	4.92898e-19	5.84434e-17	--	transcription repressor MYB4-like [Hibiscus syriacus]
Manes_13G079600	-3.68107	5.54246e-19	6.52844e-17	FPP3	filament-like plant protein isoform X1 [Manihot esculenta]
Manes_12G090500	-4.31165	5.55052e-19	6.52844e-17	NAC073	NAC domain-containing protein 73-like [Manihot esculenta]
Manes_02G178000	7.67514	5.97663e-19	7.0015e-17	CYP707A3	abscisic acid 8'-hydroxylase 3-like [Manihot esculenta]
Manes_12G045000	3.85469	6.95661e-19	8.11707e-17	At5g48740	probable LRR receptor-like serine/threonine-protein kinase At5g48740 [Manihot esculenta]
Manes_08G163200	-2.17827	7.92914e-19	9.21511e-17	GT7	anthocyanidin 3-O-glucosyltransferase 7 [Manihot esculenta]
Manes_05G183000	-3.72011	8.03166e-19	9.29737e-17	--	Protease [Actinidia chinensis var. chinensis] [Actinidia chinensis]
Manes_11G099100	-2.91945	8.66046e-19	9.98579e-17	--	PREDICTED: MTR_1g112960 [Prunus dulcis]
Manes_01G228500	-4.43866	1.00131e-18	1.15001e-16	WRKY35	probable WRKY transcription factor 69 isoform X1 [Manihot esculenta]
Manes_12G120700	-3.59642	1.01035e-18	1.15586e-16	EDA40	probable E3 ubiquitin-protein ligase EDA40 [Ricinus communis]
Manes_06G072600	-2.56231	1.05262e-18	1.19954e-16	BHLH30	transcription factor bHLH30-like [Manihot esculenta]
Manes_14G016800	-2.08362	1.07508e-18	1.22038e-16	BRG3	probable BOI-related E3 ubiquitin-protein ligase 3 [Manihot esculenta]
Manes_15G190400	8.52089	1.08811e-18	1.2296e-16	PHT1-5	probable inorganic phosphate transporter 1-3 [Manihot esculenta]
Manes_11G136300	9.33204	1.0916e-18	1.2296e-16	IOS1	leucine-rich repeat receptor-like serine/threonine-protein kinase At2g14510 [Hevea brasiliensis]
Manes_09G154300	-3.23167	1.11688e-18	1.25326e-16	At5g28300	trihelix transcription factor GTL2-like [Manihot esculenta]
Manes_14G117500	-3.39059	1.12172e-18	1.25388e-16	--	PREDICTED: Armadillo helical [Prunus dulcis]
Manes_09G108300	-2.1474	1.14148e-18	1.27113e-16	--	major latex allergen Hev b 5-like [Manihot esculenta]
Manes_05G167900	-3.53493	1.14662e-18	1.27202e-16	CYP82A3	cytochrome P450 CYP82D47-like [Manihot esculenta]
Manes_S037500	-2.63756	1.2554e-18	1.38743e-16	--	hypothetical protein MANES_S037500 [Manihot esculenta]
Manes_06G106900	-3.88966	1.74016e-18	1.91594e-16	--	LRR receptor-like serine/threonine-protein kinase GSO1 [Manihot esculenta]
Manes_07G116500	6.2929	1.91498e-18	2.10052e-16	GLC1	glucan endo-1,3-beta-glucosidase-like [Manihot esculenta]
Manes_01G070600	8.25869	2.03607e-18	2.224e-16	SBT1.7	subtilisin-like protease SBT1.7 [Manihot esculenta]
Manes_07G143800	2.02453	2.04273e-18	2.224e-16	--	hypothetical protein MANES_07G143800 [Manihot esculenta]
Manes_09G019400	-4.65378	2.05872e-18	2.2331e-16	MIZ1	protein MIZU-KUSSEI 1 [Manihot esculenta]
Manes_06G077100	-2.15503	2.08413e-18	2.25232e-16	NIK2	protein NSP-INTERACTING KINASE 2-like [Manihot esculenta]
Manes_14G034900	3.00026	2.1879e-18	2.35577e-16	PMEI10	21 kDa protein-like [Manihot esculenta]
Manes_02G108000	2.92283	2.36242e-18	2.53437e-16	SAPK2	serine/threonine-protein kinase SAPK2-like [Manihot esculenta]
Manes_17G085000	-3.47491	2.43662e-18	2.60442e-16	CYP93A1	3,9-dihydroxypterocarpan 6A-monooxygenase-like [Manihot esculenta]
Manes_17G123900	-2.21987	2.49801e-18	2.66033e-16	At3g28050	WAT1-related protein At3g28050-like [Manihot esculenta]
Manes_09G142500	1.6405	2.74088e-18	2.90841e-16	At1g64760	glucan endo-1,3-beta-glucosidase 8-like [Manihot esculenta]
Manes_02G188800	6.78295	2.79392e-18	2.95399e-16	CHIT3	hevamine-A-like [Manihot esculenta]
Manes_12G039900	4.02375	2.90816e-18	3.06371e-16	HSP26-A	probable glutathione S-transferase [Manihot esculenta]
Manes_02G077100	-2.27265	3.28842e-18	3.4519e-16	At5g37690	GDSL esterase/lipase At5g37690 [Manihot esculenta]
Manes_06G071700	3.41949	3.66154e-18	3.82984e-16	TEM1	AP2/ERF and B3 domain-containing transcription repressor RAV2-like [Manihot esculenta]
Manes_13G088200	1.39562	3.71625e-18	3.87121e-16	--	Protein phosphatase 1 regulatory subunit pprA like [Actinidia chinensis var. chinensis] [Actinidia chinensis]
Manes_05G173600	-3.20159	3.72753e-18	3.87121e-16	GUX2	UDP-glucuronate:xylan alpha-glucuronosyltransferase 2-like isoform X1 [Manihot esculenta]
Manes_11G133700	-1.72235	4.10008e-18	4.24308e-16	At2g28720	histone H2B-like [Manihot esculenta]
Manes_11G130800	-2.58811	4.4487e-18	4.58764e-16	FLA4	fasciclin-like arabinogalactan protein 4 [Manihot esculenta]
Manes_08G156600	8.454	4.67775e-18	4.80692e-16	CYP716A15	beta-amyrin 28-oxidase-like [Manihot esculenta]
Manes_14G096400	7.33288	4.7225e-18	4.83594e-16	At3g21360	clavaminate synthase-like protein At3g21360 [Manihot esculenta]
Manes_02G131500	1.72557	4.74793e-18	4.84504e-16	--	PGR5-like protein 1B, chloroplastic isoform X1 [Manihot esculenta]
Manes_12G068400	7.80498	5.09872e-18	5.18493e-16	LIP2	triacylglycerol lipase 2-like [Manihot esculenta]
Manes_05G157800	-4.05052	6.04711e-18	6.12809e-16	--	protein RER1B-like [Gossypium australe]
Manes_11G137300	8.7231	6.11218e-18	6.17267e-16	--	chitinase 2-like [Manihot esculenta]
Manes_17G085500	-4.02975	6.23251e-18	6.27256e-16	At1g67980	caffeoyl-CoA O-methyltransferase-like isoform X1 [Hevea brasiliensis]
Manes_08G141500	1.95743	6.35556e-18	6.37449e-16	TH2	bifunctional TH2 protein, mitochondrial-like [Manihot esculenta]
Manes_10G117200	1.70076	6.49823e-18	6.49535e-16	PSD3	phosphatidylserine decarboxylase proenzyme 2-like [Manihot esculenta]
Manes_03G087500	-2.37175	6.53275e-18	6.50764e-16	--	3-methyl-2-oxobutanoate hydroxymethyltransferase [Actinidia chinensis var. chinensis] [Actinidia chinensis]
Manes_13G099700	-1.99868	7.02889e-18	6.97814e-16	OFUT39	O-fucosyltransferase 39 [Populus trichocarpa]
Manes_12G106300	-2.44796	7.42849e-18	7.34994e-16	FPP7	filament-like plant protein 7 [Manihot esculenta]
Manes_15G019300	-2.49496	8.04493e-18	7.93306e-16	rihA	Inosine-uridine preferring nucleoside hydrolase family protein isoform 1 [Theobroma cacao]
Manes_17G066300	-2.6928	8.6627e-18	8.51358e-16	RWA3	protein REDUCED WALL ACETYLATION 3-like isoform X2 [Manihot esculenta]
Manes_05G090600	-3.10298	9.20393e-18	9.01523e-16	CYCD1-1	cyclin-D1-1-like [Manihot esculenta]
Manes_05G064600	-2.45225	9.27876e-18	9.05824e-16	HIPP36	heavy metal-associated isoprenylated plant protein 36-like [Manihot esculenta]
Manes_16G131900	4.88993	1.1077e-17	1.07778e-15	MGD	monogalactosyldiacylglycerol synthase, chloroplastic-like [Manihot esculenta]
Manes_02G051800	2.18602	1.22416e-17	1.18715e-15	GAUT13	probable galacturonosyltransferase 13 isoform X1 [Manihot esculenta]
Manes_05G073300	1.40119	1.23004e-17	1.18892e-15	MED33B	mediator of RNA polymerase II transcription subunit 33B-like [Manihot esculenta]
Manes_12G086200	-3.25184	1.23571e-17	1.19047e-15	MGP	zinc finger protein MAGPIE-like [Manihot esculenta]
Manes_13G100700	-1.89169	1.3319e-17	1.27475e-15	NAT11	nucleobase-ascorbate transporter 11-like [Manihot esculenta]
Manes_01G205600	-2.65341	1.3841e-17	1.3204e-15	--	protein YLS3 [Manihot esculenta]
Manes_16G125100	1.54253	1.47999e-17	1.40728e-15	PHOX1	protein PHOX1 [Manihot esculenta]
Manes_10G000800	2.00931	1.69356e-17	1.60516e-15	XCC3184	Appr-1-p processing [Corchorus olitorius]
Manes_14G157900	-1.47099	1.70958e-17	1.61511e-15	Tbc1d5	TBC1 domain family member 5-like isoform X1 [Hevea brasiliensis]
Manes_13G051300	-2.15057	1.75931e-17	1.65675e-15	RT	anthocyanidin 3-O-glucosyltransferase-like [Manihot esculenta]
Manes_01G211500	-3.69372	1.83717e-17	1.72453e-15	--	DNAse I-like superfamily protein [Theobroma cacao]
Manes_12G140100	-1.96659	2.19798e-17	2.05662e-15	TGA1	transcription factor TGA1-like isoform X1 [Manihot esculenta]
Manes_05G163500	-1.57973	2.20799e-17	2.05941e-15	GA17800	leishmanolysin [Manihot esculenta]
Manes_10G017800	-2.17886	2.26082e-17	2.10198e-15	--	RNI-like superfamily protein [Hibiscus syriacus]
Manes_08G155900	1.22016	2.2684e-17	2.10236e-15	MLO1	MLO-like protein 1 isoform X1 [Manihot esculenta]
Manes_13G096900	-2.71412	2.30557e-17	2.13007e-15	ATHB-6	homeobox-leucine zipper protein ATHB-6-like [Manihot esculenta]
Manes_03G179100	3.02574	2.36508e-17	2.17818e-15	--	PREDICTED: DUF1517 domain-containing [Prunus dulcis]
Manes_17G051400	-3.25067	2.43157e-17	2.2324e-15	RAC13	rac-like GTP-binding protein RAC13 [Manihot esculenta]
Manes_07G143300	-2.13986	2.4427e-17	2.23561e-15	IRK	probable LRR receptor-like serine/threonine-protein kinase IRK, partial [Manihot esculenta]
Manes_14G043200	1.14329	2.56518e-17	2.34038e-15	TSN1	ribonuclease TUDOR 1-like [Manihot esculenta]
Manes_10G077100	-3.01778	2.61032e-17	2.37418e-15	At2g42690	phospholipase A1-IIdelta-like [Manihot esculenta]
Manes_06G164200	3.74086	2.64384e-17	2.39722e-15	RBCX2	chaperonin-like RbcX protein 2, chloroplastic [Manihot esculenta]
Manes_12G114700	-2.71797	2.66151e-17	2.40579e-15	At5g24010	probable receptor-like protein kinase At5g24010 isoform X2 [Manihot esculenta]
Manes_02G148100	3.07806	3.40483e-17	3.06163e-15	HSP26-A	glutathione transferase GST 23-like [Manihot esculenta]
Manes_11G086600	-3.82848	3.40797e-17	3.06163e-15	BHLH63	transcription factor bHLH63-like [Manihot esculenta]
Manes_12G124500	7.51692	3.45546e-17	3.0948e-15	MAL	seed lectin-like [Manihot esculenta]
Manes_05G079400	-2.55536	3.72052e-17	3.32204e-15	--	non-specific lipid-transfer protein-like protein At2g13820 [Manihot esculenta]
Manes_04G122400	-2.16446	3.74187e-17	3.32612e-15	--	thionin-like protein 2 [Manihot esculenta]
Manes_03G121100	3.26563	3.7478e-17	3.32612e-15	CRLK1	calcium/calmodulin-regulated receptor-like kinase, partial [Manihot esculenta]
Manes_09G067600	1.0856	3.8388e-17	3.39659e-15	OTU10	RNA polymerase sigma factor sigF, chloroplastic [Ricinus communis]
Manes_12G124400	8.2671	4.01588e-17	3.54257e-15	MAL	anti-H(O) lectin 1-like [Manihot esculenta]
Manes_09G098600	-3.49316	4.03337e-17	3.54731e-15	--	Bifunctional inhibitor/lipid-transfer protein/seed storage 2S albumin superfamily protein isoform 1 [Gossypium australe]
Manes_15G023400	-2.40657	4.41928e-17	3.86771e-15	HIPP32	heavy metal-associated isoprenylated plant protein 32-like [Manihot esculenta]
Manes_03G011800	-3.40239	4.42409e-17	3.86771e-15	KNAT3	homeobox protein knotted-1-like 3 isoform X1 [Manihot esculenta]
Manes_11G136400	7.74095	4.45881e-17	3.88647e-15	At3g46340	probable LRR receptor-like serine/threonine-protein kinase At1g05700 [Manihot esculenta]
Manes_14G174200	4.95675	4.48129e-17	3.89446e-15	At1g56140	probable LRR receptor-like serine/threonine-protein kinase At1g56140 isoform X2 [Manihot esculenta]
Manes_09G127000	-2.3383	4.90881e-17	4.25338e-15	4CL3	4-coumarate--CoA ligase 2-like [Manihot esculenta]
Manes_01G208400	-2.52998	5.05178e-17	4.36435e-15	BHLH42	basic helix-loop-helix protein A-like [Manihot esculenta]
Manes_15G070900	1.67917	5.1347e-17	4.42294e-15	B3GALT3	probable beta-1,3-galactosyltransferase 3 isoform X1 [Manihot esculenta]
Manes_18G070000	-3.04735	5.29651e-17	4.54894e-15	FLZ6	senescence-associated family protein [Populus alba]
Manes_04G119900	-4.11182	5.46635e-17	4.68109e-15	AOP1.2	probable 2-oxoglutarate-dependent dioxygenase AOP1 [Manihot esculenta]
Manes_07G059900	-2.60951	5.63021e-17	4.80735e-15	NLP2	protein NLP3-like [Manihot esculenta]
Manes_04G004400	-2.04887	6.39698e-17	5.44617e-15	--	monoglyceride lipase [Spatholobus suberectus]
Manes_11G119500	2.57364	6.79612e-17	5.76922e-15	--	histidine protein methyltransferase 1 homolog [Hevea brasiliensis]
Manes_03G055400	-3.63421	7.45e-17	6.28784e-15	FBX13	F-box only protein 13-like isoform X1 [Manihot esculenta]
Manes_07G128900	3.43395	8.06895e-17	6.79067e-15	At2g40090	Protein kinase [Parasponia andersonii]
Manes_09G046500	1.64392	8.31153e-17	6.97478e-15	At2g35920	DExH-box ATP-dependent RNA helicase DExH1 isoform X1 [Manihot esculenta]
Manes_18G124800	1.66798	8.74502e-17	7.31758e-15	RNFT2	RING finger and transmembrane domain-containing protein 1-like [Manihot esculenta]
Manes_15G070200	5.19992	8.82205e-17	7.36101e-15	At5g55050	GDSL esterase/lipase At5g55050-like [Manihot esculenta]
Manes_13G120000	-2.9797	9.30955e-17	7.74571e-15	IRX15	protein IRX15-LIKE [Manihot esculenta]
Manes_14G155000	-3.77942	9.46962e-17	7.85656e-15	At5g57670	probable receptor-like serine/threonine-protein kinase At5g57670 [Manihot esculenta]
Manes_S010600	4.72233	9.68135e-17	8.00954e-15	CYP72A154	cytochrome P450 CYP749A22-like [Manihot esculenta]
Manes_11G026300	-2.11326	9.91662e-17	8.18107e-15	ALE2	receptor-like serine/threonine-protein kinase ALE2 [Manihot esculenta]
Manes_09G185200	1.18445	9.95353e-17	8.18846e-15	ZFN1	zinc finger CCCH domain-containing protein ZFN-like [Manihot esculenta]
Manes_05G021600	-2.326	1.02525e-16	8.40682e-15	At4g00950	DUF688 domain-containing protein [Cephalotus follicularis]
Manes_02G120000	-2.42359	1.02764e-16	8.40682e-15	AIRP2	LON peptidase N-terminal domain and RING finger protein 1 [Jatropha curcas]
Manes_18G040800	-3.21181	1.06584e-16	8.67549e-15	At5g67200	probable inactive receptor kinase At5g67200 [Manihot esculenta]
Manes_15G056000	-3.02465	1.06848e-16	8.67549e-15	PHT1-4	inorganic phosphate transporter 1-4-like [Manihot esculenta]
Manes_06G150800	-1.703	1.06937e-16	8.67549e-15	At1g76660	Hydroxyproline-rich glycoprotein family protein isoform 1 [Theobroma cacao]
Manes_18G026300	2.01597	1.11514e-16	9.02182e-15	CYP82C4	cytochrome P450 82C4-like [Manihot esculenta]
Manes_08G087800	-2.53605	1.15638e-16	9.29083e-15	OPS	UPF0503 protein At3g09070, chloroplastic [Manihot esculenta]
Manes_02G190700	-1.55574	1.15641e-16	9.29083e-15	STOP1	protein SENSITIVE TO PROTON RHIZOTOXICITY 1-like [Manihot esculenta]
Manes_03G199700	-3.83167	1.1579e-16	9.29083e-15	At3g05640	probable protein phosphatase 2C 34 [Manihot esculenta]
Manes_01G081600	-4.67417	1.1831e-16	9.46705e-15	DIP	probable aquaporin TIP-type [Manihot esculenta]
Manes_18G050100	-1.53684	1.45157e-16	1.15837e-14	BHLH74	transcription factor bHLH74 [Manihot esculenta]
Manes_14G102100	-2.08542	1.47303e-16	1.1723e-14	CUT1	3-ketoacyl-CoA synthase 6 [Manihot esculenta]
Manes_18G049600	-2.13291	1.48988e-16	1.1825e-14	GRF6	growth-regulating factor 1-like [Manihot esculenta]
Manes_S061400	-3.97738	1.53802e-16	1.2174e-14	XTH6	probable xyloglucan endotransglucosylase/hydrolase protein 6 [Manihot esculenta]
Manes_02G105400	3.46285	1.59632e-16	1.26015e-14	TLP1	thaumatin-like protein 1 [Manihot esculenta]
Manes_10G029300	1.86584	1.61184e-16	1.26897e-14	TRP3	telomere repeat-binding protein 3-like isoform X1 [Manihot esculenta]
Manes_08G135200	5.69723	1.68687e-16	1.32449e-14	WIN1	pathogenesis-related protein PR-4-like [Manihot esculenta]
Manes_07G130100	-2.74863	1.77096e-16	1.3868e-14	SMXL8	protein SMAX1-LIKE 8 [Manihot esculenta]
Manes_06G048000	-2.01301	1.79175e-16	1.39933e-14	PIX7	probable serine/threonine-protein kinase PIX7 isoform X1 [Manihot esculenta]
Manes_12G024900	2.11797	1.86204e-16	1.44905e-14	lip	PREDICTED: lipase isoform X2 [Theobroma cacao]
Manes_06G099100	-1.6418	1.8653e-16	1.44905e-14	KUA1	transcription factor MYB1R1-like [Manihot esculenta]
Manes_09G057500	-5.1463	1.98944e-16	1.5414e-14	--	cell wall macromolecule catabolic process [Spatholobus suberectus]
Manes_13G027700	-2.39047	2.03066e-16	1.56918e-14	ACLA-1	ATP-citrate synthase alpha chain protein 1 [Manihot esculenta]
Manes_01G234400	-1.75541	2.05561e-16	1.58428e-14	ABCB11	ABC transporter B family member 11-like [Manihot esculenta]
Manes_03G148000	2.89333	2.06436e-16	1.58685e-14	LECRKS2	receptor like protein kinase S.2-like [Manihot esculenta]
Manes_13G141600	-4.14042	2.10319e-16	1.61247e-14	NAC073	NAC domain-containing protein 73-like [Manihot esculenta]
Manes_10G078400	-4.30051	2.12097e-16	1.62185e-14	44835	organic cation/carnitine transporter 1-like [Manihot esculenta]
Manes_13G065300	6.11773	2.19355e-16	1.67298e-14	LIP2	triacylglycerol lipase 2-like isoform X1 [Manihot esculenta]
Manes_18G121200	-2.53547	2.35465e-16	1.79119e-14	GXM3	glucuronoxylan 4-O-methyltransferase 3 [Manihot esculenta]
MSTRG.1038	2.52522	2.42493e-16	1.83987e-14	--	-
Manes_02G121000	-2.70561	2.57652e-16	1.94983e-14	--	zinc finger family protein [Populus alba]
Manes_16G119600	7.62674	2.90069e-16	2.18949e-14	AMT3-1	ammonium transporter 3 member 2-like [Manihot esculenta]
Manes_01G188200	1.28636	2.98832e-16	2.24985e-14	PBL3	probable serine/threonine-protein kinase PBL3 [Manihot esculenta]
Manes_11G118800	-5.45604	3.33186e-16	2.50206e-14	MIK2	MDIS1-interacting receptor like kinase 2-like [Manihot esculenta]
Manes_15G034600	-2.97687	3.45558e-16	2.58833e-14	--	Toll-like receptor 7 [Actinidia chinensis var. chinensis] [Actinidia chinensis]
Manes_09G009000	7.19239	3.50248e-16	2.61676e-14	RFC3	replication factor C subunit 3-like [Manihot esculenta]
Manes_S022300	-2.55156	3.66902e-16	2.73421e-14	CYP714A1	cytochrome P450 714A1-like [Manihot esculenta]
Manes_09G105800	7.5941	3.70417e-16	2.7534e-14	PHL7	myb family transcription factor PHL7-like [Manihot esculenta]
Manes_13G049900	1.29562	3.85617e-16	2.85913e-14	GAUT8	galacturonosyltransferase 8 [Manihot esculenta]
Manes_12G021900	1.61051	4.24168e-16	3.13702e-14	--	PREDICTED: lysine ketoglutarate reductase [Prunus dulcis]
Manes_08G104100	1.22536	4.26618e-16	3.14719e-14	ZFN1	zinc finger CCCH domain-containing protein ZFN-like [Manihot esculenta]
Manes_11G009300	1.2042	4.46448e-16	3.28521e-14	ELC	protein ELC-like [Manihot esculenta]
Manes_05G178700	4.38502	4.63306e-16	3.40071e-14	CYP81Q32	isoflavone 3'-hydroxylase-like [Manihot esculenta]
Manes_05G174200	1.8881	4.70005e-16	3.44126e-14	trc	serine/threonine-protein kinase tricorner isoform X1 [Manihot esculenta]
Manes_18G034100	7.41935	4.72281e-16	3.4493e-14	CXP;2-3	serine carboxypeptidase-like 40 [Manihot esculenta]
Manes_01G120000	2.95847	4.78813e-16	3.48831e-14	PCS1	aspartic proteinase PCS1 [Manihot esculenta]
Manes_05G035800	7.34235	5.1293e-16	3.72759e-14	KWL1	Barwin-related endoglucanase [Corchorus capsularis]
Manes_03G108900	-5.74177	5.21158e-16	3.77801e-14	LAMT	probable S-adenosylmethionine-dependent methyltransferase At5g38100 [Manihot esculenta]
Manes_15G162600	3.73138	5.48016e-16	3.9629e-14	WRKY75	probable WRKY transcription factor 75 [Manihot esculenta]
Manes_10G076700	-1.55012	5.50122e-16	3.96833e-14	CAD14	probable cinnamyl alcohol dehydrogenase 1 [Manihot esculenta]
Manes_17G027800	-2.50208	5.59802e-16	4.02824e-14	SRF8	protein STRUBBELIG-RECEPTOR FAMILY 8-like isoform X1 [Manihot esculenta]
Manes_11G011300	1.56172	5.79341e-16	4.15862e-14	SRF6	protein STRUBBELIG-RECEPTOR FAMILY 6-like [Manihot esculenta]
Manes_02G020100	-1.69321	6.00012e-16	4.29646e-14	PIP1-3	aquaporin PIP1-3 [Manihot esculenta]
Manes_01G061000	-2.25575	6.13938e-16	4.38547e-14	--	Bromo-adjacent domain-containing protein [Theobroma cacao]
Manes_05G020800	-3.61566	6.21413e-16	4.42806e-14	MYB5	myb-related protein 308-like [Manihot esculenta]
Manes_06G136500	-4.80137	6.35526e-16	4.50942e-14	ODO1	protein ODORANT1-like [Manihot esculenta]
Manes_08G019300	6.08955	6.3591e-16	4.50942e-14	CYP76A2	cytochrome P450 76A1-like [Manihot esculenta]
Manes_14G055900	1.91576	6.80467e-16	4.81373e-14	REF6	lysine-specific demethylase REF6-like isoform X2 [Manihot esculenta]
Manes_09G065500	1.8801	6.974e-16	4.92163e-14	4CLL7	4-coumarate--CoA ligase-like 7 [Manihot esculenta]
Manes_06G156800	2.28391	6.99272e-16	4.92297e-14	MTM1	mitochondrial carrier protein MTM1 [Manihot esculenta]
Manes_15G107900	-1.66788	7.04391e-16	4.94712e-14	--	Calcium ion binding [Theobroma cacao]
Manes_04G122700	4.45075	7.16703e-16	5.02155e-14	Copb2	coatomer subunit beta'-1-like [Manihot esculenta]
Manes_15G104100	-2.79035	7.70496e-16	5.37668e-14	pod	peroxidase E5-like [Manihot esculenta]
Manes_18G050300	-2.45241	7.7106e-16	5.37668e-14	SQE1	squalene monooxygenase-like [Manihot esculenta]
Manes_14G034400	-5.96514	8.00282e-16	5.56719e-14	ODO1	protein ODORANT1-like [Manihot esculenta]
Manes_07G142800	2.61163	8.44702e-16	5.86227e-14	--	hypothetical protein MANES_07G142800 [Manihot esculenta]
Manes_02G030500	-2.44867	8.6876e-16	6.01498e-14	HD1	homeobox protein HD1 [Manihot esculenta]
Manes_06G058400	5.57327	8.76941e-16	6.04563e-14	Os02g0491600	Germin [Trema orientale]
Manes_12G114100	-2.63851	8.77315e-16	6.04563e-14	SHR	protein SHORT-ROOT-like [Manihot esculenta]
Manes_15G104000	-2.02721	9.20846e-16	6.33071e-14	pod	peroxidase 15-like [Manihot esculenta]
Manes_11G075100	-2.42516	9.88728e-16	6.78147e-14	CHS	chalcone synthase [Manihot esculenta]
Manes_07G070800	-2.82874	1.0127e-15	6.92964e-14	UGT84A13	gallate 1-beta-glucosyltransferase-like [Manihot esculenta]
Manes_17G055800	-1.777	1.08185e-15	7.3856e-14	SCAR3	protein SCAR3-like isoform X2 [Manihot esculenta]
Manes_08G152600	-3.2892	1.11657e-15	7.60488e-14	GLCAT14A	beta-glucuronosyltransferase GlcAT14A [Manihot esculenta]
Manes_07G118700	3.02646	1.15442e-15	7.84445e-14	AHL22	AT-hook motif nuclear-localized protein 15-like [Manihot esculenta]
Manes_01G110000	2.6405	1.18913e-15	8.06156e-14	LBD41	LOB domain-containing protein 41-like [Manihot esculenta]
Manes_10G008000	-2.1794	1.23271e-15	8.33774e-14	TBL33	protein trichome birefringence-like 33 [Manihot esculenta]
Manes_18G061800	-2.01956	1.31242e-15	8.8564e-14	At5g49980	transport inhibitor response 1-like protein [Manihot esculenta]
Manes_S051500	2.40405	1.42242e-15	9.57668e-14	--	transmembrane protein 64-like [Manihot esculenta]
Manes_17G065000	-1.79643	1.47434e-15	9.90345e-14	ML2	protein MEI2-like 5 [Manihot esculenta]
Manes_05G029900	2.8809	1.48966e-15	9.98343e-14	ACS1	1-aminocyclopropane-1-carboxylate synthase 1 [Manihot esculenta]
Manes_14G091000	-5.58366	1.53799e-15	1.02604e-13	guaA	PREDICTED: DNA-3-methyladenine glycosylase [Theobroma cacao]
Manes_11G001800	2.65306	1.56938e-15	1.0446e-13	Os01g0939600	probable glycerol-3-phosphate dehydrogenase [NAD(+)] 1, cytosolic [Manihot esculenta]
Manes_05G164200	1.35233	1.58648e-15	1.05359e-13	DA1	protein DA1-like [Manihot esculenta]
Manes_16G087900	7.94068	1.59756e-15	1.05855e-13	ACL1.A3	acyl carrier protein, chloroplastic-like [Manihot esculenta]
Manes_17G056100	-5.11725	1.61794e-15	1.06963e-13	--	TBC1 domain family member 5 homolog B-like [Manihot esculenta]
Manes_13G026600	-3.15715	1.63144e-15	1.07612e-13	--	PREDICTED: carboxyl-terminal [Prunus dulcis]
Manes_13G072600	-3.89326	1.64598e-15	1.08328e-13	PER3	peroxidase 3-like [Manihot esculenta]
Manes_15G136500	2.13032	1.66678e-15	1.0945e-13	HSFA8	heat stress transcription factor A-8 isoform X1 [Manihot esculenta]
Manes_07G135000	-3.86054	1.70126e-15	1.11465e-13	TBL33	protein trichome birefringence-like 33 [Manihot esculenta]
Manes_11G128200	7.33557	1.8065e-15	1.17833e-13	EP3	endochitinase EP3-like [Manihot esculenta]
Manes_03G071600	1.20034	1.84395e-15	1.20008e-13	--	pentatricopeptide repeat-containing protein At1g64100-like [Manihot esculenta]
Manes_15G007800	6.65744	1.90251e-15	1.23545e-13	PRUA1	major allergen Pru ar 1-like [Manihot esculenta]
Manes_07G019300	1.38588	2.03497e-15	1.31854e-13	PCUBI4-1	polyubiquitin 3 isoform B [Chlorella sorokiniana]
Manes_17G054500	6.1984	2.1141e-15	1.36679e-13	OsI_14861	senescence-specific cysteine protease SAG39-like [Manihot esculenta]
Manes_06G023200	-4.28244	2.31651e-15	1.49435e-13	At5g57670	probable receptor-like serine/threonine-protein kinase At5g57670 [Manihot esculenta]
Manes_10G011100	-3.16895	2.32897e-15	1.49909e-13	ESK1	protein ESKIMO 1-like isoform X1 [Manihot esculenta]
Manes_09G052400	-5.3096	2.35313e-15	1.51132e-13	LWD1	WD repeat-containing protein LWD2-like isoform X1 [Manihot esculenta]
Manes_05G037800	2.77384	2.50242e-15	1.60368e-13	SDR1	(+)-neomenthol dehydrogenase-like [Manihot esculenta]
Manes_11G154600	-6.60771	2.52403e-15	1.614e-13	PRCP	lysosomal Pro-X carboxypeptidase-like [Manihot esculenta]
Manes_12G020500	1.16584	2.53258e-15	1.61594e-13	--	paramyosin-like [Manihot esculenta]
Manes_14G074500	-3.74428	2.57509e-15	1.63949e-13	ATHB-16	homeobox-leucine zipper protein HAT5-like [Manihot esculenta]
Manes_05G206900	-2.4288	2.59373e-15	1.64778e-13	At1g55760	BTB/POZ domain-containing protein At1g55760 [Manihot esculenta]
Manes_09G175400	-2.21368	2.62166e-15	1.66192e-13	--	GPI-anchored adhesin-like protein [Trema orientale]
Manes_08G015300	-1.68997	2.71987e-15	1.72045e-13	GAUT4	probable galacturonosyltransferase 4 [Manihot esculenta]
Manes_02G155100	-3.94904	2.84439e-15	1.79534e-13	FLZ5	protein MARD1 [Jatropha curcas]
Manes_12G134000	-4.11468	2.89528e-15	1.82353e-13	MYB93	transcription factor MYB41-like [Manihot esculenta]
Manes_08G112500	-5.45591	3.01783e-15	1.89664e-13	--	transcription elongation factor B polypeptide 3 [Populus trichocarpa]
Manes_07G066600	-3.95466	3.07582e-15	1.92894e-13	ZFP7	zinc finger protein 4-like [Manihot esculenta]
Manes_07G099400	-2.07378	3.09125e-15	1.93447e-13	ARF18	auxin response factor 18-like [Manihot esculenta]
Manes_13G043700	-2.65491	3.22504e-15	2.0139e-13	TMKL1	Mitogen-activated protein kinase kinase kinase [Parasponia andersonii]
Manes_01G118000	-1.71748	3.26525e-15	2.03467e-13	MYOB3	myosin-binding protein 3-like isoform X1 [Manihot esculenta]
Manes_18G026500	1.27996	3.29556e-15	2.04919e-13	At2g16250	probable LRR receptor-like serine/threonine-protein kinase At2g16250 [Manihot esculenta]
Manes_02G015900	-2.56459	3.3103e-15	2.054e-13	MAKR2	probable membrane-associated kinase regulator 2 [Manihot esculenta]
Manes_09G183100	2.48641	3.36407e-15	2.08295e-13	At2g02240	F-box protein PP2-B1-like, partial [Manihot esculenta]
Manes_18G064100	-1.73101	3.52695e-15	2.17919e-13	OFUT7	LOW QUALITY PROTEIN: O-fucosyltransferase 7 [Ricinus communis]
Manes_02G004800	-2.70454	3.59429e-15	2.21612e-13	BHLH157	transcription factor LHW-like [Manihot esculenta]
Manes_07G114200	2.0551	3.68661e-15	2.26827e-13	HSP70-4	heat shock cognate 70 kDa protein 2-like [Manihot esculenta]
Manes_12G064600	2.51874	3.72259e-15	2.28561e-13	XERICO	probable E3 ubiquitin-protein ligase XERICO [Manihot esculenta]
Manes_15G146000	2.43782	3.96164e-15	2.42729e-13	XLG1	extra-large guanine nucleotide-binding protein 1-like [Manihot esculenta]
Manes_08G000500	1.16628	4.19162e-15	2.56284e-13	--	valine-tRNA ligase [Parasponia andersonii]
Manes_09G161100	-3.80897	4.52499e-15	2.76091e-13	EMB3004	bifunctional 3-dehydroquinate dehydratase/shikimate dehydrogenase, chloroplastic-like [Manihot esculenta]
Manes_10G135500	2.56867	4.71277e-15	2.8695e-13	--	protein BPS1, chloroplastic-like [Manihot esculenta]
Manes_15G055800	3.48888	4.97689e-15	3.02403e-13	BRE1A	uncharacterized RING finger protein C548.05c-like isoform X1 [Manihot esculenta]
Manes_03G064000	-3.97311	5.46126e-15	3.31147e-13	IRX9	probable beta-1,4-xylosyltransferase IRX9 isoform X1 [Manihot esculenta]
Manes_13G062900	-3.75375	5.52807e-15	3.34505e-13	--	chlorophyll a/b-binding family protein [Hibiscus syriacus]
Manes_17G063300	1.84263	5.57469e-15	3.36631e-13	SRG1	protein SRG1-like [Manihot esculenta]
Manes_04G013200	3.53254	5.60654e-15	3.37858e-13	RZPF34	heavy metal-associated isoprenylated plant protein 3-like [Manihot esculenta]
Manes_02G007300	2.59316	5.71543e-15	3.43712e-13	CSLG3	cellulose synthase-like protein G3 [Manihot esculenta]
Manes_13G026400	3.79405	5.78928e-15	3.4744e-13	lip	PREDICTED: lipase isoform X2 [Theobroma cacao]
Manes_03G210600	1.53114	5.9268e-15	3.54966e-13	CAMTA3	calmodulin-binding transcription activator 1-like isoform X1 [Manihot esculenta]
Manes_09G149500	-2.3201	6.09685e-15	3.64405e-13	AHL20	AT-hook motif nuclear-localized protein 19-like [Manihot esculenta]
Manes_02G028000	2.43584	6.16091e-15	3.67484e-13	UTR4	UDP-galactose/UDP-glucose transporter 4-like [Manihot esculenta]
Manes_05G103100	-4.84156	6.51762e-15	3.87971e-13	CDF2	cyclic dof factor 3-like isoform X1 [Manihot esculenta]
Manes_05G111600	2.89781	6.95925e-15	4.13419e-13	FER	receptor-like protein kinase FERONIA [Manihot esculenta]
Manes_06G036500	3.37335	7.16873e-15	4.25001e-13	FAD6	omega-6 fatty acid desaturase, chloroplastic [Manihot esculenta]
Manes_05G041300	1.42734	7.26359e-15	4.29755e-13	PLDBETA1	phospholipase D beta 2-like [Manihot esculenta]
Manes_06G056100	1.5832	7.34543e-15	4.33721e-13	At4g32285	probable clathrin assembly protein At4g32285 [Manihot esculenta]
Manes_18G071000	-1.55728	7.45388e-15	4.39239e-13	MUB6	membrane-anchored ubiquitin-fold protein 6 isoform X1 [Manihot esculenta]
Manes_12G025000	-3.8501	8.09326e-15	4.75958e-13	--	uncharacterized LOC107909689 [Gossypium hirsutum]
Manes_11G015300	-3.18338	8.34297e-15	4.8966e-13	At1g54070	dormancy-associated protein homolog 4 isoform X3 [Manihot esculenta]
Manes_02G045600	7.61556	9.16775e-15	5.36992e-13	Os09g0568700	germin-like protein 9-3 [Manihot esculenta]
Manes_02G158900	1.66685	9.30115e-15	5.43718e-13	MEKK1	mitogen-activated protein kinase kinase kinase 1 [Manihot esculenta]
Manes_03G055600	8.3377	9.40818e-15	5.4888e-13	ACL1.A3	acyl carrier protein, chloroplastic-like [Manihot esculenta]
Manes_04G104100	-3.13802	9.52486e-15	5.54582e-13	NIP6-1	aquaporin NIP6-1 [Manihot esculenta]
Manes_11G116200	2.4864	1.08613e-14	6.31141e-13	At2g43240	CMP-sialic acid transporter 2 [Manihot esculenta]
Manes_18G029700	-2.0282	1.13179e-14	6.56369e-13	--	Histone deacetylase complex subunit SAP30/SAP30-like protein [Corchorus capsularis]
Manes_12G120100	2.97372	1.19184e-14	6.89829e-13	PCKA	phosphoenolpyruvate carboxykinase (ATP) [Manihot esculenta]
Manes_12G010200	-2.52279	1.21031e-14	6.99142e-13	SPL2	squamosa promoter-binding-like protein 2 [Manihot esculenta]
Manes_09G060900	-2.89535	1.23176e-14	7.10131e-13	PXC1	leucine-rich repeat receptor-like protein kinase PXC1, partial [Manihot esculenta]
Manes_04G013000	3.70815	1.23935e-14	7.131e-13	HIPP01	heavy metal-associated isoprenylated plant protein 3-like [Manihot esculenta]
Manes_S039900	3.59712	1.2459e-14	7.15466e-13	At1g61390	G-type lectin S-receptor-like serine/threonine-protein kinase At1g61370 isoform X2 [Manihot esculenta]
Manes_14G054900	7.79938	1.25542e-14	7.19521e-13	RAM1	DELLA protein RGL1-like [Manihot esculenta]
Manes_05G035500	8.19601	1.26652e-14	7.24463e-13	KWL1	kiwellin-1-like [Pistacia vera]
Manes_12G144800	-2.51089	1.27077e-14	7.25478e-13	CURL3	systemin receptor SR160-like [Manihot esculenta]
Manes_04G138200	2.94243	1.33284e-14	7.59436e-13	ABCC8	ABC transporter C family member 8 [Manihot esculenta]
Manes_17G054300	9.56774	1.4282e-14	8.12187e-13	OsI_14861	senescence-specific cysteine protease SAG39-like [Manihot esculenta]
Manes_06G078800	-6.38633	1.44636e-14	8.20924e-13	guaA	PREDICTED: DNA-3-methyladenine glycosylase [Theobroma cacao]
Manes_13G120700	-2.35478	1.53329e-14	8.68578e-13	AP2	floral homeotic protein APETALA 2-like [Manihot esculenta]
Manes_08G133200	-2.20733	1.67098e-14	9.44751e-13	AKR1	probable aldo-keto reductase 1 [Manihot esculenta]
Manes_07G107200	-2.37829	1.70333e-14	9.61182e-13	CHI	chalcone--flavonone isomerase [Manihot esculenta]
Manes_18G049200	-3.54206	1.72298e-14	9.70405e-13	--	DUF4378 domain-containing protein [Cephalotus follicularis]
Manes_08G147300	7.9392	1.74254e-14	9.79538e-13	At2g19230	cysteine-rich receptor-like protein kinase 3 [Manihot esculenta]
Manes_16G080900	-2.60136	1.74854e-14	9.81027e-13	A70	bromodomain-containing protein DDB_G0278469 [Manihot esculenta]
Manes_15G141700	-3.41112	1.81337e-14	1.01545e-12	BHLH111	transcription factor bHLH111-like [Manihot esculenta]
Manes_09G103500	-2.20283	1.8255e-14	1.02029e-12	GPAT6	glycerol-3-phosphate 2-O-acyltransferase 6-like [Manihot esculenta]
Manes_17G080200	-2.42141	1.86807e-14	1.0421e-12	GAIPB	DELLA protein GAIP-B-like [Manihot esculenta]
Manes_12G082800	8.42685	1.89924e-14	1.05747e-12	--	lysM domain-containing protein ARB_03442 [Prunus persica]
Manes_04G011300	-4.9456	1.93128e-14	1.07327e-12	ACT-2	agmatine coumaroyltransferase-2-like [Manihot esculenta]
Manes_16G015600	-2.63711	1.95515e-14	1.08448e-12	At5g39570	PREDICTED: At5g39570 [Prunus dulcis]
Manes_16G086600	-2.43723	2.01678e-14	1.11655e-12	RIPK	probable serine/threonine-protein kinase PBL12 [Manihot esculenta]
Manes_07G130000	-1.74606	2.20534e-14	1.21864e-12	ppk15	dual specificity protein kinase CLK1-like isoform X1 [Hevea brasiliensis]
Manes_06G168300	-2.2729	2.35176e-14	1.2971e-12	IRKI	IRK-interacting protein [Manihot esculenta]
Manes_05G099600	-3.78783	2.48913e-14	1.37028e-12	--	anaphase-promoting complex subunit 2-like [Hibiscus syriacus]
Manes_07G063900	1.29784	2.63957e-14	1.45038e-12	LRR2	leucine-rich repeat protein 2-like [Manihot esculenta]
Manes_01G265000	-1.9799	2.74708e-14	1.50662e-12	AHL22	AT-hook motif nuclear-localized protein 22-like [Manihot esculenta]
Manes_02G102900	1.68989	2.80025e-14	1.53292e-12	At3g51180	zinc finger CCCH domain-containing protein 6 [Manihot esculenta]
Manes_05G094800	1.76057	2.82926e-14	1.54591e-12	--	CW14 protein isoform 1 [Theobroma cacao]
Manes_06G137200	-2.55055	3.00615e-14	1.6395e-12	SERK2	probable LRR receptor-like serine/threonine-protein kinase At5g10290 [Manihot esculenta]
Manes_S025000	2.91349	3.09593e-14	1.68532e-12	GT5	anthocyanidin 3-O-glucosyltransferase 5 [Manihot esculenta]
Manes_12G054400	-1.46228	3.15195e-14	1.71264e-12	FH1	formin-like protein 1 [Manihot esculenta]
Manes_13G029500	1.29336	3.24647e-14	1.76073e-12	PERK13	proline-rich receptor-like protein kinase PERK13 [Manihot esculenta]
Manes_03G033400	-2.91411	3.36263e-14	1.82036e-12	BGAL1	beta-galactosidase-like isoform X2 [Manihot esculenta]
Manes_02G096200	1.09725	3.38192e-14	1.82742e-12	--	GTPase Era [Hibiscus syriacus]
Manes_09G170000	2.20055	3.42264e-14	1.84602e-12	At3g05500	REF/SRPP-like protein At3g05500 isoform X1 [Manihot esculenta]
Manes_15G090300	2.47627	3.4497e-14	1.85719e-12	--	BUD13 like [Actinidia chinensis var. chinensis] [Actinidia chinensis]
Manes_04G000600	2.35414	3.46059e-14	1.85964e-12	NTL8	NAC domain-containing protein 89 [Manihot esculenta]
Manes_06G127700	1.49178	3.48519e-14	1.86943e-12	--	Stress up-regulated Nod 19 [Corchorus olitorius]
Manes_05G082100	3.83344	3.50669e-14	1.87752e-12	ACA12	calcium-transporting ATPase 12, plasma membrane-type [Manihot esculenta]
Manes_01G241100	2.59576	3.62473e-14	1.93718e-12	CIPK9	CBL-interacting serine/threonine-protein kinase 9-like [Manihot esculenta]
Manes_18G044000	-3.26808	3.65053e-14	1.94741e-12	CYTB5-D	cytochrome B5-like [Hevea brasiliensis]
Manes_01G164900	-3.56601	3.67251e-14	1.95203e-12	IRX12	laccase-4-like [Manihot esculenta]
Manes_08G089000	-2.41313	3.71269e-14	1.96778e-12	SCL9	scarecrow-like protein 9 [Manihot esculenta]
Manes_17G041600	1.38051	3.72178e-14	1.96778e-12	CHR28	helicase-like transcription factor CHR28 isoform X1 [Manihot esculenta]
Manes_11G147800	-3.81435	3.7223e-14	1.96778e-12	LYK4	lysM domain receptor-like kinase 4 [Manihot esculenta]
Manes_14G089300	-3.45537	3.89712e-14	2.05649e-12	DOF5.4	dof zinc finger protein DOF5.4-like [Manihot esculenta]
Manes_08G057200	-2.02611	3.91863e-14	2.06412e-12	RBOHB	respiratory burst oxidase homolog protein A-like [Manihot esculenta]
Manes_03G155800	2.56083	3.95364e-14	2.07882e-12	BAM1	beta-amylase 1, chloroplastic-like [Manihot esculenta]
Manes_12G045900	-2.08454	3.99575e-14	2.0972e-12	--	PREDICTED: KNR4/SMI1 homolog isoform X2 [Populus euphratica]
Manes_11G006200	-2.44319	4.00638e-14	2.09901e-12	ASIL2	trihelix transcription factor ASIL2-like isoform X1 [Manihot esculenta]
Manes_11G130700	7.55158	4.11209e-14	2.15055e-12	EP3	endochitinase EP3-like [Manihot esculenta]
Manes_05G183400	-3.61795	4.14599e-14	2.16441e-12	--	DUF4378 domain-containing protein [Cephalotus follicularis]
Manes_16G113900	2.37575	4.17187e-14	2.17405e-12	AIM1	peroxisomal fatty acid beta-oxidation multifunctional protein AIM1-like isoform X2 [Manihot esculenta]
Manes_04G088500	-3.33498	4.21171e-14	2.19091e-12	TCP20	transcription factor TCP20-like [Manihot esculenta]
Manes_16G044300	2.49979	4.34936e-14	2.25851e-12	RKF1	probable LRR receptor-like serine/threonine-protein kinase RFK1 isoform X1 [Manihot esculenta]
Manes_14G158400	2.77523	4.435e-14	2.29747e-12	BHLH35	transcription factor bHLH35-like isoform X4 [Manihot esculenta]
Manes_10G090400	-4.51923	4.44008e-14	2.29747e-12	HKT6	sodium transporter HKT1-like [Manihot esculenta]
Manes_16G135600	-3.9659	5.22582e-14	2.69452e-12	--	myb-like protein X [Manihot esculenta]
Manes_02G002300	2.27443	5.37441e-14	2.76626e-12	BHLH14	transcription factor MYC3-like [Manihot esculenta]
Manes_15G123400	7.10767	5.41755e-14	2.78358e-12	OsI_14861	senescence-specific cysteine protease SAG39-like [Manihot esculenta]
Manes_02G175500	2.28826	5.45651e-14	2.79868e-12	--	UPF0651 protein YPL107W, mitochondrial [Brassica napus]
Manes_09G050500	-2.0714	5.47627e-14	2.80391e-12	Os04g0179200	secoisolariciresinol dehydrogenase-like [Manihot esculenta]
Manes_05G073500	7.39094	5.6284e-14	2.87677e-12	At4g02900	CSC1-like protein At4g02900 [Manihot esculenta]
Manes_01G124900	1.17453	5.67802e-14	2.89707e-12	MAA3	helicase sen1-like isoform X1 [Manihot esculenta]
Manes_08G148700	-2.39938	6.07046e-14	3.09192e-12	SIRP1	E3 ubiquitin-protein ligase SIRP1-like [Manihot esculenta]
Manes_04G030400	-4.08126	6.19797e-14	3.15139e-12	TIP1-1	aquaporin TIP1-1-like [Manihot esculenta]
Manes_08G172300	-3.48372	6.21565e-14	3.1549e-12	DTX53	protein DETOXIFICATION 53-like isoform X1 [Manihot esculenta]
Manes_03G195800	1.2974	6.39078e-14	3.23818e-12	At3g06920	pentatricopeptide repeat-containing protein At3g06920 [Manihot esculenta]
Manes_09G127500	1.38548	6.45933e-14	3.26726e-12	MCC1	histone acetyltransferase MCC1 [Manihot esculenta]
Manes_01G224500	-1.79472	6.75821e-14	3.41255e-12	--	Zinc finger, GATA-type [Corchorus capsularis]
Manes_01G185200	1.013	6.77317e-14	3.41421e-12	APY6	probable apyrase 6 [Manihot esculenta]
Manes_17G080000	2.79537	6.79928e-14	3.42149e-12	CAR7	protein C2-DOMAIN ABA-RELATED 7-like isoform X1 [Manihot esculenta]
Manes_05G035900	9.60432	7.39769e-14	3.71623e-12	KWL1	Barwin-related endoglucanase [Corchorus capsularis]
Manes_08G049300	-3.0207	7.52519e-14	3.76217e-12	REM4.1	remorin 4.1-like [Manihot esculenta]
Manes_01G197100	-3.39426	7.52812e-14	3.76217e-12	--	Serine/threonine-protein kinase TAO3 [Theobroma cacao]
Manes_16G037500	7.95626	7.52841e-14	3.76217e-12	OsI_14861	senescence-specific cysteine protease SAG39-like [Manihot esculenta]
Manes_18G141400	-2.73001	7.54053e-14	3.76217e-12	BAG4	BAG family molecular chaperone regulator 4-like [Manihot esculenta]
Manes_08G003900	-3.34906	7.58488e-14	3.77786e-12	IRX9	probable beta-1,4-xylosyltransferase IRX9 [Manihot esculenta]
Manes_02G157800	-3.30494	7.61235e-14	3.78511e-12	--	protein BPS1, chloroplastic-like [Olea europaea var. sylvestris] [Olea europaea]
Manes_01G216500	-3.08439	7.90217e-14	3.92256e-12	--	Homeobox protein [Actinidia chinensis var. chinensis] [Actinidia chinensis]
Manes_02G113500	-2.462	7.9964e-14	3.96262e-12	--	dirigent protein 19-like [Manihot esculenta]
Manes_04G099000	1.22809	9.53416e-14	4.70872e-12	--	Zinc-binding ribosomal protein family protein [Hibiscus syriacus]
Manes_13G057900	-2.51942	9.7742e-14	4.81914e-12	At3g07570	cytochrome b561 and DOMON domain-containing protein At3g07570 [Manihot esculenta]
Manes_14G111400	5.21313	1.03596e-13	5.0992e-12	ChiC	chitotriosidase-1-like [Manihot esculenta]
Manes_10G025000	-2.81136	1.05558e-13	5.17952e-12	CYT1	mannose-1-phosphate guanylyltransferase 1 [Manihot esculenta]
Manes_09G140200	-1.38021	1.05582e-13	5.17952e-12	TUBA3	tubulin alpha-3 chain-like [Manihot esculenta]
Manes_06G125300	4.39764	1.05845e-13	5.18374e-12	MPT3	mitochondrial phosphate carrier protein 3, mitochondrial-like [Manihot esculenta]
MSTRG.22661	-2.63814	1.07096e-13	5.23625e-12	--	Phosphorelay luxU [Gossypium arboreum]
Manes_09G126600	1.12836	1.15724e-13	5.64868e-12	TOL1	TOM1-like protein 1 [Manihot esculenta]
Manes_18G041000	-1.96727	1.17371e-13	5.71953e-12	WRKY7	probable WRKY transcription factor 7 [Manihot esculenta]
Manes_17G061600	5.68105	1.20348e-13	5.85486e-12	NPF4.3	protein NRT1/ PTR FAMILY 4.5-like [Manihot esculenta]
Manes_09G098500	3.62923	1.21875e-13	5.91934e-12	--	PREDICTED: CISIN_1g031376mg [Prunus dulcis]
Manes_05G102800	-3.69776	1.28027e-13	6.20781e-12	AVT1I	amino acid transporter AVT1I-like [Manihot esculenta]
MSTRG.9615	2.38511	1.37771e-13	6.66927e-12	--	microtubule cross-linking factor 1-like [Manihot esculenta]
Manes_12G058500	1.76671	1.42736e-13	6.89821e-12	TMN12	transmembrane 9 superfamily member 12-like [Manihot esculenta]
Manes_14G148000	-1.26711	1.51423e-13	7.30597e-12	CCR1	cinnamoyl-CoA reductase-like SNL6 [Manihot esculenta]
Manes_12G050300	-2.78528	1.53615e-13	7.39953e-12	At3g17800	UV-B-induced protein At3g17800, chloroplastic-like [Manihot esculenta]
Manes_04G065500	-1.88081	1.55551e-13	7.48049e-12	REL2	nitrate regulatory gene2 protein [Ricinus communis]
Manes_03G164800	5.92187	1.56727e-13	7.52467e-12	--	early nodulin-75-like [Manihot esculenta]
Manes_11G132000	-3.1446	1.57767e-13	7.56222e-12	--	CLAVATA3/ESR (CLE)-related protein 46 [Manihot esculenta]
Manes_04G025500	2.42155	1.58217e-13	7.57141e-12	pitA	phosphatidylinositol transfer protein 1-like isoform X1 [Manihot esculenta]
Manes_02G162800	1.65338	1.59657e-13	7.62785e-12	LACS9	long chain acyl-CoA synthetase 9, chloroplastic-like isoform X2 [Hevea brasiliensis]
Manes_13G053200	-1.77399	1.61647e-13	7.71036e-12	At3g25290	cytochrome b561 and DOMON domain-containing protein At3g25290-like [Manihot esculenta]
Manes_05G083100	-1.92262	1.62904e-13	7.75765e-12	--	DUF506 domain-containing protein [Cephalotus follicularis]
Manes_15G037900	-2.22817	1.65253e-13	7.85677e-12	AHL20	AT-hook motif nuclear-localized protein 20-like, partial [Manihot esculenta]
Manes_05G046500	-2.64557	1.71598e-13	8.14521e-12	SERK2	somatic embryogenesis receptor kinase 2 [Manihot esculenta]
Manes_01G215600	1.73973	1.76363e-13	8.35142e-12	--	PREDICTED: CW-type [Prunus dulcis]
Manes_11G156800	-2.35294	1.76513e-13	8.35142e-12	--	histone deacetylase HDT1-like [Hibiscus syriacus]
Manes_02G068400	1.79405	1.86438e-13	8.79419e-12	LBD41	LOB domain-containing protein 41-like [Manihot esculenta]
Manes_11G080600	5.63481	1.86472e-13	8.79419e-12	PBS1	probable serine/threonine-protein kinase PBL7 [Manihot esculenta]
Manes_18G027800	1.50319	1.95141e-13	9.18827e-12	PGIC	Phosphoglucose isomerase, conserved site-containing protein [Cynara cardunculus var. scolymus] [Cynara cardunculus]
Manes_13G139100	-3.15031	2.01388e-13	9.46718e-12	TBL39	protein trichome birefringence-like 39 [Manihot esculenta]
Manes_02G109700	1.07314	2.04317e-13	9.5895e-12	GFS10	CSC1-like protein At4g35870 [Manihot esculenta]
Manes_11G012700	2.23146	2.05761e-13	9.6418e-12	ALAAT2	alanine aminotransferase 2-like [Manihot esculenta]
Manes_13G152200	4.18523	2.14344e-13	1.0028e-11	--	Wound-responsive family protein [Trema orientale]
Manes_07G072500	-2.46215	2.19597e-13	1.02573e-11	PUB26	U-box domain-containing protein 26-like [Manihot esculenta]
Manes_02G142600	-3.25286	2.3839e-13	1.11174e-11	WSD1	O-acyltransferase WSD1-like isoform X1 [Manihot esculenta]
Manes_13G038600	1.07689	2.44709e-13	1.13939e-11	ttc4	tetratricopeptide repeat protein 4 homolog [Manihot esculenta]
Manes_09G079000	-2.8494	2.53507e-13	1.17849e-11	RCOM_0864260	CASP-like protein 2B1 isoform X2 [Manihot esculenta]
Manes_10G005800	2.27545	2.58182e-13	1.19832e-11	GSVIVT00023967001	peroxidase P7-like [Manihot esculenta]
Manes_12G031900	2.22937	2.63106e-13	1.21924e-11	PHT1-4	inorganic phosphate transporter 1-4-like [Manihot esculenta]
Manes_05G205800	-2.50779	2.65948e-13	1.23046e-11	AAP7	probable amino acid permease 7 [Manihot esculenta]
Manes_16G114300	-1.74976	2.67493e-13	1.23566e-11	--	PREDICTED: centromere-associated protein E [Vitis vinifera]
Manes_03G132200	3.60334	2.79556e-13	1.28935e-11	WRKY6	WRKY transcription factor 21 [Manihot esculenta]
Manes_17G009200	-2.11028	2.81774e-13	1.29753e-11	PHL11	LOW QUALITY PROTEIN: myb family transcription factor PHL11-like [Manihot esculenta]
Manes_09G031900	-1.58779	2.87616e-13	1.32235e-11	FTIP3	FT-interacting protein 1-like [Manihot esculenta]
Manes_05G086000	-2.17928	2.98173e-13	1.3666e-11	At1g06760	histone H1-like [Manihot esculenta]
Manes_S080300	1.59657	3.15748e-13	1.44393e-11	SAP4	zinc finger A20 and AN1 domain-containing stress-associated protein 4-like [Manihot esculenta]
Manes_10G023100	-2.55117	3.1603e-13	1.44393e-11	RPP8L4	probable disease resistance protein At1g58602 isoform X2 [Hevea brasiliensis]
Manes_13G083400	1.09772	3.20828e-13	1.46356e-11	NAC082	NAC domain-containing protein 82-like [Manihot esculenta]
Manes_03G173000	-2.63434	3.27078e-13	1.48976e-11	PR	perakine reductase-like [Manihot esculenta]
Manes_13G049000	1.06835	3.5901e-13	1.63013e-11	--	E3 ubiquitin-protein ligase RNF4-like isoform X1 [Manihot esculenta]
Manes_08G141400	2.00018	3.69306e-13	1.67428e-11	IPUT1	inositol phosphorylceramide glucuronosyltransferase 1 [Manihot esculenta]
Manes_07G085900	-3.68359	3.7174e-13	1.68271e-11	SMXL3	protein SMAX1-LIKE 3-like [Manihot esculenta]
Manes_08G005700	-1.98064	3.8822e-13	1.7546e-11	JKD	zinc finger protein JACKDAW-like [Manihot esculenta]
Manes_05G090100	-2.92552	3.97534e-13	1.79116e-11	PBL28	probable serine/threonine-protein kinase PBL28 [Manihot esculenta]
Manes_09G028900	1.95798	4.01149e-13	1.80468e-11	F8H	exostosin family protein [Populus alba]
Manes_04G122800	5.19563	4.03361e-13	1.81185e-11	SULTR3;4	probable sulfate transporter 3.4 [Manihot esculenta]
Manes_09G148300	2.08204	4.04444e-13	1.81393e-11	THA1	probable low-specificity L-threonine aldolase 1 [Manihot esculenta]
Manes_S053200	4.04187	4.12647e-13	1.84789e-11	CYP94A2	cytochrome P450 94A2-like [Manihot esculenta]
Manes_S075300	-3.50432	4.19094e-13	1.87389e-11	NCS1	purine-uracil permease NCS1 [Manihot esculenta]
Manes_04G162100	-3.70898	4.34614e-13	1.93737e-11	ASPG2	protein ASPARTIC PROTEASE IN GUARD CELL 2 [Manihot esculenta]
Manes_01G118800	1.28243	4.42687e-13	1.97036e-11	ARL8C	ADP-ribosylation factor-like protein 8c [Manihot esculenta]
Manes_13G126900	-2.83568	4.76945e-13	2.11962e-11	PLP3	patatin-like protein 3 [Manihot esculenta]
Manes_18G115700	2.49303	4.78281e-13	2.12233e-11	--	DNA damage-repair/toleration protein DRT100-like [Manihot esculenta]
Manes_07G001300	-2.08771	4.80412e-13	2.12857e-11	BGLU16	beta-glucosidase 12-like isoform X1 [Manihot esculenta]
Manes_07G043000	2.94138	5.02764e-13	2.22424e-11	HVA22A	zinc finger protein 346-like isoform X4 [Manihot esculenta]
Manes_15G135800	-3.22937	5.19974e-13	2.29691e-11	LAMT	probable S-adenosylmethionine-dependent methyltransferase At5g38780 [Manihot esculenta]
Manes_08G167500	1.77353	5.35408e-13	2.36152e-11	--	probable membrane-associated kinase regulator 1 [Hevea brasiliensis]
Manes_18G044300	-2.25522	5.38941e-13	2.37353e-11	SBT1.7	subtilisin-like protease SBT1.7 [Manihot esculenta]
Manes_09G004400	-3.07772	5.57104e-13	2.44983e-11	At5g24010	probable receptor-like protein kinase At5g24010 isoform X2 [Manihot esculenta]
Manes_08G018800	1.44789	5.68645e-13	2.49684e-11	OsI_35105	pyruvate kinase 1, cytosolic [Manihot esculenta]
Manes_15G139300	-2.97378	5.72322e-13	2.50922e-11	BRL2	serine/threonine-protein kinase BRI1-like 2 [Manihot esculenta]
Manes_18G016700	2.62566	5.97306e-13	2.61484e-11	GLOX1	aldehyde oxidase GLOX-like [Manihot esculenta]
Manes_01G196200	5.38993	6.31626e-13	2.76096e-11	ILL1	IAA-amino acid hydrolase ILR1-like 2 [Manihot esculenta]
Manes_07G002400	3.36905	6.71315e-13	2.92673e-11	LOX2.1	linoleate 13S-lipoxygenase 2-1, chloroplastic-like [Manihot esculenta]
Manes_15G045800	3.54971	6.71547e-13	2.92673e-11	--	atp-dependent rna helicase dbp-7 [Gossypium arboreum]
Manes_14G037000	-1.79066	6.75847e-13	2.94109e-11	TDR	leucine-rich repeat receptor-like protein kinase TDR [Manihot esculenta]
Manes_01G072200	-1.89746	6.91859e-13	3.0063e-11	--	Ribonuclease H-like domain containing protein [Trema orientale]
Manes_15G083100	-1.29811	7.52598e-13	3.26538e-11	VIII-2	myosin-2-like [Manihot esculenta]
Manes_09G064400	6.48507	7.83406e-13	3.39403e-11	Hgsnat	heparan-alpha-glucosaminide N-acetyltransferase-like [Manihot esculenta]
Manes_11G045600	2.97208	7.8485e-13	3.39526e-11	CES101	G-type lectin S-receptor-like serine/threonine-protein kinase CES101 isoform X1 [Manihot esculenta]
Manes_10G046800	2.26174	7.945e-13	3.43193e-11	GATA8	GATA transcription factor 8-like [Manihot esculenta]
Manes_17G028200	2.57067	8.02832e-13	3.46282e-11	CSC1	calcium permeable stress-gated cation channel 1-like [Manihot esculenta]
Manes_16G041700	-2.13942	8.109e-13	3.49247e-11	--	zinc finger family protein [Populus alba]
Manes_16G021300	1.07581	8.16994e-13	3.51355e-11	Os07g0563300	B3 domain-containing protein Os07g0563300-like isoform X2 [Manihot esculenta]
Manes_S017300	-3.50182	8.21369e-13	3.52719e-11	At2g24230	probable LRR receptor-like serine/threonine-protein kinase At2g24230 [Manihot esculenta]
Manes_17G090100	-1.90871	8.40077e-13	3.60224e-11	IDD14	protein SHOOT GRAVITROPISM 5-like [Hevea brasiliensis]
Manes_01G043700	-1.69129	8.46841e-13	3.62594e-11	COMT1	caffeic acid 3-O-methyltransferase [Manihot esculenta]
Manes_04G116100	-3.41446	8.68443e-13	3.71301e-11	RD22	BURP domain-containing protein BNM2A-like [Manihot esculenta]
Manes_09G025000	-3.05063	8.83982e-13	3.77393e-11	SD31	G-type lectin S-receptor-like serine/threonine-protein kinase SD3-1 [Manihot esculenta]
Manes_10G041100	3.37811	8.86433e-13	3.77889e-11	AP2-3	floral homeotic protein APETALA 2-like isoform X1 [Manihot esculenta]
Manes_10G011300	5.49414	8.87842e-13	3.77939e-11	FAD7A-1	omega-3 fatty acid desaturase, chloroplastic-like [Manihot esculenta]
Manes_01G184300	-1.9707	9.06526e-13	3.85333e-11	--	interaptin-like [Manihot esculenta]
Manes_01G261700	4.88106	1.05889e-12	4.49445e-11	PP2A13	F-box protein PP2-A13 [Manihot esculenta]
Manes_13G130600	-1.98475	1.08905e-12	4.6158e-11	FLACCA	Pyridoxal phosphate-dependent transferases superfamily protein [Theobroma cacao]
Manes_17G080700	-2.54693	1.10412e-12	4.66209e-11	MYOB2	myosin-binding protein 2-like [Manihot esculenta]
Manes_09G185100	1.90785	1.10475e-12	4.66209e-11	--	hypothetical protein MANES_09G185100 [Manihot esculenta]
Manes_11G108500	-1.45882	1.10935e-12	4.67474e-11	TCP7	transcription factor TCP21-like [Manihot esculenta]
Manes_17G122600	-3.1	1.17919e-12	4.95479e-11	RMR2	RING-H2 finger protein ATL74-like [Manihot esculenta]
Manes_07G020800	-2.28524	1.1971e-12	5.02284e-11	--	basic leucine zipper 34-like [Manihot esculenta]
Manes_05G136400	-2.91736	1.21166e-12	5.07666e-11	MIZ1	protein MIZU-KUSSEI 1-like [Manihot esculenta]
Manes_08G055100	1.33745	1.22404e-12	5.12121e-11	--	ankyrin repeat-containing protein NPR4-like [Hevea brasiliensis]
Manes_15G120000	1.39484	1.23369e-12	5.15422e-11	KAS1	3-oxoacyl-[acyl-carrier-protein] synthase I, chloroplastic isoform X2 [Manihot esculenta]
Manes_09G169000	-3.0008	1.2415e-12	5.17948e-11	ENY	protein indeterminate-domain 2-like [Manihot esculenta]
Manes_10G077000	-2.17387	1.26841e-12	5.28419e-11	TOGT1	scopoletin glucosyltransferase-like [Manihot esculenta]
Manes_03G024800	-3.79923	1.32236e-12	5.50112e-11	ATL42	E3 ubiquitin-protein ligase ATL42 [Manihot esculenta]
Manes_01G032300	-2.36488	1.32517e-12	5.505e-11	AGO7	protein argonaute 7-like [Manihot esculenta]
Manes_01G242400	-2.79526	1.34566e-12	5.58218e-11	CYP78A9	cytochrome P450 78A9-like [Manihot esculenta]
Manes_09G030200	-3.50226	1.35539e-12	5.61463e-11	At5g06940	probably inactive leucine-rich repeat receptor-like protein kinase At5g06940 [Manihot esculenta]
Manes_12G079500	4.70533	1.36806e-12	5.65909e-11	TDC1	aromatic-L-amino-acid decarboxylase-like [Manihot esculenta]
Manes_05G037700	5.96431	1.37601e-12	5.68397e-11	SDR1	(+)-neomenthol dehydrogenase-like [Manihot esculenta]
Manes_12G104500	-2.09437	1.41088e-12	5.81977e-11	At5g67140	F-box protein At5g67140 [Manihot esculenta]
Manes_13G056600	-3.07375	1.44697e-12	5.96027e-11	UGT74G1	UDP-glycosyltransferase 74G1-like [Manihot esculenta]
Manes_11G026900	-1.68164	1.47648e-12	6.07326e-11	BGAL1	beta-galactosidase 1-like [Manihot esculenta]
Manes_09G152500	-1.7217	1.48352e-12	6.09366e-11	IAA16	auxin-responsive protein IAA16-like isoform X1 [Manihot esculenta]
Manes_04G053900	-4.52561	1.50718e-12	6.18217e-11	PME35	probable pectinesterase/pectinesterase inhibitor 35 [Manihot esculenta]
Manes_05G170600	-2.22049	1.5501e-12	6.34935e-11	--	DUF547 domain-containing protein/Lzipper-MIP1 domain-containing protein [Cephalotus follicularis]
Manes_02G143500	-2.53357	1.66879e-12	6.82596e-11	--	cingulin-like isoform X1 [Manihot esculenta]
Manes_13G079000	1.6121	1.67551e-12	6.84387e-11	At4g24290	MACPF domain-containing protein At4g24290-like [Manihot esculenta]
Manes_07G125100	-4.44009	1.74446e-12	7.11562e-11	DIVARICATA	transcription factor DIVARICATA-like [Manihot esculenta]
Manes_11G126100	2.44619	1.76914e-12	7.20622e-11	--	Protein tweety-2 like [Actinidia chinensis var. chinensis] [Actinidia chinensis]
Manes_S037700	2.60803	1.79362e-12	7.29578e-11	--	late embryogenesis abundant protein At1g64065-like [Manihot esculenta]
Manes_17G075600	-3.54013	1.87553e-12	7.61839e-11	MYB308	myb-related protein 308-like [Manihot esculenta]
Manes_04G113600	4.95714	1.93619e-12	7.8539e-11	HSP26.5	26.5 kDa heat shock protein, mitochondrial [Manihot esculenta]
Manes_05G191200	3.31943	1.95306e-12	7.91137e-11	SAUR32	auxin-responsive protein SAUR32-like [Manihot esculenta]
Manes_01G194200	-1.49177	1.97237e-12	7.97511e-11	RCOM_0699480	glycosyltransferase family 92 protein RCOM_0530710-like [Manihot esculenta]
Manes_04G094400	-2.7674	1.97424e-12	7.97511e-11	--	GRF zinc finger, partial [Populus tomentosa]
Manes_01G139000	-2.85364	2.03162e-12	8.1731e-11	At5g17760	AAA-ATPase At5g17760-like [Manihot esculenta]
Manes_02G104700	-2.7256	2.12757e-12	8.54735e-11	AN3	naringenin,2-oxoglutarate 3-dioxygenase [Manihot esculenta]
Manes_12G004600	8.33597	2.13161e-12	8.55184e-11	SCPL20	serine carboxypeptidase-like 20 [Manihot esculenta]
Manes_04G101800	-3.15638	2.15384e-12	8.62922e-11	PDR1	pleiotropic drug resistance protein 1-like [Manihot esculenta]
Manes_10G096200	-1.41461	2.16206e-12	8.65032e-11	--	zinc finger protein 346-like isoform X4 [Manihot esculenta]
Manes_11G136800	-2.3705	2.2556e-12	9.01226e-11	HERK1	probable receptor-like protein kinase At5g59700 isoform X1 [Manihot esculenta]
MSTRG.4609	-2.40448	2.26138e-12	9.02017e-11	--	endosomal targeting BRO1-like domain-containing protein [Artemisia annua]
Manes_12G037500	4.63088	2.26605e-12	9.02017e-11	--	TPR_11 domain-containing protein [Cephalotus follicularis]
Manes_18G063300	-2.91518	2.26682e-12	9.02017e-11	--	blue copper protein-like [Manihot esculenta]
Manes_03G159200	-1.95155	2.31556e-12	9.20159e-11	PDLP2	cysteine-rich repeat secretory protein 3-like isoform X1 [Manihot esculenta]
Manes_17G100600	-2.19805	2.32761e-12	9.23022e-11	At4g34480	glucan endo-1,3-beta-glucosidase 7-like [Manihot esculenta]
Manes_17G017600	1.88501	2.32906e-12	9.23022e-11	PUP11	probable purine permease 11 [Manihot esculenta]
Manes_05G053600	6.18644	2.40329e-12	9.51149e-11	LHA1	plasma membrane ATPase 1-like isoform X1 [Manihot esculenta]
Manes_08G106700	10.6636	2.42728e-12	9.5935e-11	NPF4.6	protein NRT1/ PTR FAMILY 4.5-like [Manihot esculenta]
MSTRG.14114	4.20116	2.46131e-12	9.7149e-11	pol	DNA/RNA polymerases superfamily protein [Theobroma cacao]
Manes_10G098600	1.19763	2.49724e-12	9.84343e-11	Mdp1	magnesium-dependent phosphatase 1-like [Manihot esculenta]
Manes_04G074700	3.40598	2.52737e-12	9.94878e-11	ERD7	protein EARLY-RESPONSIVE TO DEHYDRATION 7, chloroplastic-like [Manihot esculenta]
Manes_02G143900	-3.25462	2.54631e-12	1.00099e-10	IQD31	protein IQ-DOMAIN 1-like [Manihot esculenta]
Manes_16G093000	-3.77955	2.6693e-12	1.04793e-10	FLZ13	protein MARD1-like [Hevea brasiliensis]
Manes_12G103100	-1.70024	2.72446e-12	1.06796e-10	KRP7	cyclin-dependent kinase inhibitor 7-like [Manihot esculenta]
Manes_13G104000	9.89845	2.72761e-12	1.06796e-10	ABCG6	ABC transporter G family member 17-like [Manihot esculenta]
Manes_06G107900	-3.29153	2.74067e-12	1.07164e-10	RGI3	LRR receptor-like serine/threonine-protein kinase [Manihot esculenta]
Manes_12G004300	2.37337	2.88852e-12	1.12795e-10	At1g65240	aspartic proteinase-like protein 2 [Manihot esculenta]
Manes_09G069000	-2.07122	2.8965e-12	1.12956e-10	LOG2	probable E3 ubiquitin-protein ligase LOG2 [Manihot esculenta]
Manes_09G180300	-2.72104	2.90255e-12	1.13041e-10	At2g42960	probable receptor-like protein kinase At2g42960 [Manihot esculenta]
Manes_16G111300	-2.36141	2.94502e-12	1.14543e-10	At5g03795	probable glycosyltransferase At3g07620 [Manihot esculenta]
Manes_02G041700	1.68751	2.98674e-12	1.16012e-10	--	ABC transporter F family member 4-like [Hevea brasiliensis]
Manes_18G086400	7.73767	3.05186e-12	1.18384e-10	SWEET1	bidirectional sugar transporter SWEET1-like isoform X1 [Manihot esculenta]
Manes_08G082900	2.39266	3.10057e-12	1.20114e-10	IPCS1	phosphatidylinositol:ceramide inositolphosphotransferase 1-like isoform X1 [Manihot esculenta]
Manes_04G088800	-5.40321	3.15933e-12	1.22229e-10	BHLH63	transcription factor bHLH63-like isoform X2 [Manihot esculenta]
Manes_03G014900	-1.45636	3.20891e-12	1.23983e-10	WDL5	protein WVD2-like 6 isoform X1 [Manihot esculenta]
Manes_06G004300	5.31596	3.23116e-12	1.24652e-10	ABCG2	ABC transporter G family member 17-like [Manihot esculenta]
Manes_03G121500	-2.22433	3.2376e-12	1.24652e-10	--	Zinc finger, C2H2 domain containing protein [Trema orientale]
Manes_18G018400	-2.80914	3.23899e-12	1.24652e-10	RD19C	probable cysteine protease RD19C [Manihot esculenta]
Manes_09G021800	-2.92244	3.38297e-12	1.30023e-10	GSTL3	glutathione S-transferase L3-like [Manihot esculenta]
Manes_08G004800	-2.99663	3.43045e-12	1.31675e-10	LECRK81	L-type lectin-domain containing receptor kinase VIII.1 [Manihot esculenta]
Manes_09G181900	-2.08467	3.4894e-12	1.33728e-10	--	ABC transporter F family member 4 [Manihot esculenta]
Manes_13G056500	1.46455	3.49308e-12	1.33728e-10	At5g48380	probably inactive leucine-rich repeat receptor-like protein kinase At5g48380 [Manihot esculenta]
Manes_14G063200	-1.8661	3.54525e-12	1.35548e-10	--	DUF239 domain-containing protein/DUF4409 domain-containing protein [Cephalotus follicularis]
Manes_01G158100	2.53748	3.56601e-12	1.36164e-10	DGAT2D	diacylglycerol O-acyltransferase 2D-like [Manihot esculenta]
Manes_18G033900	1.28824	3.59708e-12	1.37171e-10	RBP47C	polyadenylate-binding protein RBP47-like [Manihot esculenta]
Manes_05G006800	-1.37889	3.60358e-12	1.37241e-10	POL	protein phosphatase 2C 32-like isoform X1 [Manihot esculenta]
Manes_08G021200	-2.42951	3.63156e-12	1.38127e-10	At5g03700	PAN domain-containing protein At5g03700 [Manihot esculenta]
Manes_15G004500	-1.94261	3.64745e-12	1.38551e-10	--	LEAF RUST 10 DISEASE-RESISTANCE LOCUS RECEPTOR-LIKE PROTEIN KINASE-like 1.2 [Manihot esculenta]
Manes_17G094200	6.42914	3.65586e-12	1.38691e-10	--	mavicyanin-like [Manihot esculenta]
Manes_18G081400	-3.11267	3.71043e-12	1.40579e-10	--	DPP6 N-terminal domain-like protein [Theobroma cacao]
Manes_14G172200	1.17748	3.72669e-12	1.41012e-10	--	Leucine rich repeat 4 [Corchorus olitorius]
Manes_16G128800	-2.56448	3.77971e-12	1.42834e-10	CIPK25	CBL-interacting serine/threonine-protein kinase 25-like [Manihot esculenta]
Manes_17G063400	1.73231	4.06132e-12	1.53081e-10	SRG1	protein SRG1-like [Manihot esculenta]
Manes_04G008500	-3.2822	4.09228e-12	1.5405e-10	--	FK506-binding protein 4-like [Quercus lobata]
Manes_12G079000	3.47431	4.12062e-12	1.54917e-10	AKR1	perakine reductase-like [Manihot esculenta]
Manes_07G140900	-3.43899	4.36135e-12	1.63757e-10	CHI3	probable chalcone--flavonone isomerase 3 [Manihot esculenta]
Manes_06G118700	6.04807	4.52542e-12	1.69483e-10	CYP94B1	cytochrome P450 94B1 [Manihot esculenta]
Manes_12G051900	6.83723	4.58924e-12	1.71654e-10	AIR12	auxin-induced in root cultures protein 12-like [Manihot esculenta]
Manes_01G031800	-1.8205	4.67134e-12	1.74502e-10	PAT22	probable protein S-acyltransferase 22 isoform X1 [Manihot esculenta]
Manes_18G036200	-2.09912	4.69992e-12	1.75346e-10	--	probable calcium-binding protein CML28 isoform X1 [Manihot esculenta]
Manes_14G128700	-3.23779	4.94361e-12	1.84203e-10	--	plant/protein [Gossypium australe]
Manes_01G218000	-3.15473	5.01248e-12	1.86532e-10	OsI_27296	probable E3 ubiquitin-protein ligase BAH1-like 1 isoform X1 [Manihot esculenta]
Manes_17G042800	1.91417	5.14091e-12	1.91068e-10	DOF5.4	dof zinc finger protein DOF1.4-like [Manihot esculenta]
Manes_09G059000	1.92388	5.21692e-12	1.93647e-10	IQM3	IQ domain-containing protein IQM3-like isoform X1 [Manihot esculenta]
Manes_07G012800	2.25655	5.31088e-12	1.96637e-10	MEKK1	mitogen-activated protein kinase kinase kinase 1-like [Manihot esculenta]
Manes_08G027800	6.24702	5.4313e-12	2.00841e-10	NAC090	NAC domain-containing protein 90-like [Manihot esculenta]
Manes_09G003000	6.58273	5.57427e-12	2.05868e-10	SCPL45	serine carboxypeptidase-like 45 [Manihot esculenta]
Manes_17G063200	2.5541	5.68286e-12	2.09351e-10	SRG1	protein SRG1-like [Manihot esculenta]
Manes_15G127400	-2.55052	5.71309e-12	2.102e-10	--	leucine-rich repeat extensin-like protein 6 [Manihot esculenta]
Manes_06G065400	5.51416	5.9417e-12	2.18337e-10	LRK10L-1.2	LEAF RUST 10 DISEASE-RESISTANCE LOCUS RECEPTOR-LIKE PROTEIN KINASE-like 1.2 [Manihot esculenta]
Manes_18G039400	-1.99775	5.95254e-12	2.18461e-10	At1g01540	probable serine/threonine-protein kinase At1g01540 [Manihot esculenta]
Manes_15G023000	-2.14412	6.05678e-12	2.22008e-10	--	F28L1.9 protein [Theobroma cacao]
Manes_12G012200	-3.11247	6.45222e-12	2.36208e-10	MAP65-8	65-kDa microtubule-associated protein 8 isoform X1 [Manihot esculenta]
Manes_06G088200	-3.30619	6.50416e-12	2.37812e-10	At5g07800	flavin-containing monooxygenase FMO GS-OX-like 9 [Manihot esculenta]
Manes_07G008300	3.82325	6.67247e-12	2.43662e-10	PAO1	polyamine oxidase 1-like [Manihot esculenta]
Manes_06G144300	-2.98103	6.7326e-12	2.45551e-10	PP2A14	F-box protein PP2-A14-like [Hevea brasiliensis]
Manes_01G206500	-3.44328	6.91054e-12	2.51728e-10	OFP11	transcription repressor OFP16-like [Manihot esculenta]
Manes_17G093300	8.13909	6.94481e-12	2.52662e-10	PER5	lignin-forming anionic peroxidase-like [Manihot esculenta]
Manes_08G116600	-2.36075	6.96095e-12	2.52935e-10	At1g56220	dormancy-associated protein homolog 3-like isoform X1 [Manihot esculenta]
Manes_18G032200	1.93956	7.16178e-12	2.59909e-10	CYP82A1	cytochrome P450 CYP82H23-like [Manihot esculenta]
Manes_15G082900	1.01356	7.1759e-12	2.601e-10	MRE11	double-strand break repair protein MRE11 isoform X1 [Manihot esculenta]
Manes_15G158800	-2.49352	7.24456e-12	2.62264e-10	--	EEIG1/EHBP1 N-terminal domain containing protein [Trema orientale]
Manes_11G050300	3.83539	7.31073e-12	2.64333e-10	AOP1	probable 2-oxoglutarate-dependent dioxygenase AOP1 [Manihot esculenta]
Manes_12G096500	-2.92415	7.38629e-12	2.66407e-10	BLH2	BEL1-like homeodomain protein 4 [Manihot esculenta]
Manes_14G086200	1.70621	7.49716e-12	2.70073e-10	AFP2	ninja-family protein AFP3-like isoform X1 [Manihot esculenta]
Manes_08G033400	-1.62617	7.53502e-12	2.71103e-10	TMK3	receptor-like kinase TMK3 [Manihot esculenta]
Manes_04G044800	-2.61884	7.76977e-12	2.79206e-10	LRK10L-2.2	LEAF RUST 10 DISEASE-RESISTANCE LOCUS RECEPTOR-LIKE PROTEIN KINASE-like 2.2 isoform X1 [Manihot esculenta]
Manes_05G195100	-2.31821	7.78189e-12	2.79299e-10	CTL1	chitinase-like protein 1 [Manihot esculenta]
Manes_13G088000	1.07317	7.81785e-12	2.80246e-10	--	LRR_4 domain-containing protein [Cephalotus follicularis]
Manes_16G075800	-2.57569	7.99283e-12	2.86169e-10	DREB3	dehydration-responsive element-binding protein 3-like [Manihot esculenta]
Manes_02G176100	-4.48851	8.23194e-12	2.9437e-10	GLTP3	glycolipid transfer protein 3-like isoform X1 [Manihot esculenta]
Manes_08G166400	-1.28201	8.40874e-12	3.00325e-10	PBL8	probable serine/threonine-protein kinase PBL8 [Manihot esculenta]
Manes_06G090300	4.53648	8.53404e-12	3.04429e-10	MYB29	transcription factor MYB122-like [Manihot esculenta]
Manes_16G045600	-2.85332	8.67256e-12	3.08994e-10	GLCAT14A	beta-glucuronosyltransferase GlcAT14A-like [Manihot esculenta]
Manes_S095800	5.61683	8.76391e-12	3.11682e-10	SAT	vinorine synthase-like [Manihot esculenta]
Manes_16G063300	-3.47812	8.76929e-12	3.11682e-10	--	DUF761 domain-containing protein/DUF4408 domain-containing protein [Cephalotus follicularis]
Manes_10G028100	-4.62133	8.90802e-12	3.16229e-10	PCS1	aspartic proteinase PCS1-like [Manihot esculenta]
Manes_10G017900	-2.11678	9.14892e-12	3.24388e-10	COI1	coronatine-insensitive protein 1 [Manihot esculenta]
Manes_15G030100	-1.95479	9.58502e-12	3.3944e-10	FLZ8	protein MARD1 isoform X1 [Manihot esculenta]
Manes_09G157600	1.97839	9.77507e-12	3.45752e-10	EDR1	serine/threonine-protein kinase EDR1-like isoform X1 [Manihot esculenta]
Manes_05G163300	-2.60174	9.85263e-12	3.48075e-10	--	Histone deacetylase complex subunit SAP30/SAP30-like protein [Corchorus capsularis]
Manes_12G014000	2.63329	9.90082e-12	3.49356e-10	--	NT-C2 domain-containing protein [Cephalotus follicularis]
Manes_14G082900	-4.20036	1.02093e-11	3.59808e-10	At5g07800	flavin-containing monooxygenase FMO GS-OX-like 9 [Manihot esculenta]
Manes_09G117500	3.13834	1.02226e-11	3.59843e-10	--	hypothetical protein MANES_09G117500 [Manihot esculenta]
Manes_02G168800	-2.84633	1.02829e-11	3.61532e-10	At5g57670	probable receptor-like serine/threonine-protein kinase At5g57670 isoform X1 [Manihot esculenta]
Manes_17G123200	-2.96422	1.03657e-11	3.64006e-10	POT8	potassium transporter 8-like [Manihot esculenta]
Manes_16G111000	2.28997	1.04327e-11	3.65918e-10	DREB3	ethylene-responsive transcription factor TINY-like [Manihot esculenta]
Manes_15G094300	3.30787	1.05016e-11	3.67896e-10	At1g78860	epidermis-specific secreted glycoprotein EP1-like [Manihot esculenta]
Manes_02G136300	-2.43641	1.0603e-11	3.71005e-10	--	blue copper protein [Manihot esculenta]
Manes_09G151900	2.41339	1.0987e-11	3.83069e-10	DRIP2	E3 ubiquitin protein ligase DRIP2-like isoform X1 [Manihot esculenta]
Manes_11G063600	3.12908	1.12532e-11	3.9188e-10	PDR1	pleiotropic drug resistance protein 1-like [Manihot esculenta]
Manes_01G234000	-3.59545	1.13467e-11	3.9467e-10	RL3	protein RADIALIS-like 3 isoform X2 [Manihot esculenta]
Manes_14G026000	4.1693	1.14219e-11	3.96813e-10	HIPP39	heavy metal-associated isoprenylated plant protein 39-like isoform X2 [Manihot esculenta]
Manes_05G089600	-4.34813	1.15126e-11	3.99488e-10	At1g70260	WAT1-related protein At1g70260 [Manihot esculenta]
Manes_02G148600	-3.97648	1.19834e-11	4.15335e-10	ATL54	RING-H2 finger protein ATL54 [Manihot esculenta]
Manes_12G072300	1.12117	1.20585e-11	4.17444e-10	--	gamma-tubulin complex component 2 [Spatholobus suberectus]
Manes_01G089300	8.43197	1.23989e-11	4.28721e-10	Os09g0568700	germin-like protein 9-3 [Manihot esculenta]
Manes_14G125300	4.87396	1.24565e-11	4.30204e-10	At4g20840	berberine bridge enzyme-like 21 [Manihot esculenta]
Manes_08G021500	-3.01427	1.27006e-11	4.38119e-10	PTL	trihelix transcription factor PTL [Manihot esculenta]
Manes_S079800	-2.81899	1.27457e-11	4.38811e-10	At3g22104	BTB/POZ domain-containing protein At3g22104-like [Manihot esculenta]
Manes_05G030800	-4.77989	1.27507e-11	4.38811e-10	At3g47200	UPF0481 protein At3g47200-like [Manihot esculenta]
Manes_08G171900	5.26118	1.32363e-11	4.54942e-10	MALD3	non-specific lipid-transfer protein 1-like [Manihot esculenta]
Manes_13G056700	-3.82727	1.32504e-11	4.54942e-10	UGT74G1	UDP-glycosyltransferase 74G1-like [Manihot esculenta]
Manes_03G162100	-2.86166	1.3565e-11	4.65198e-10	PHO1	phosphate transporter PHO1 [Manihot esculenta]
Manes_14G025600	1.22659	1.38672e-11	4.75004e-10	--	Actin-depolymerizing factor 7 [Populus alba]
Manes_10G015500	4.43201	1.38931e-11	4.75334e-10	At3g47110	LRR receptor-like serine/threonine-protein kinase EFR [Manihot esculenta]
Manes_17G070100	7.38024	1.39853e-11	4.77931e-10	GA2OX1	gibberellin 2-beta-dioxygenase [Manihot esculenta]
Manes_14G087800	-2.79208	1.42416e-11	4.86122e-10	COBL4	COBRA-like protein 4 isoform X1 [Manihot esculenta]
Manes_02G016200	1.71158	1.46868e-11	5.00736e-10	RBOHA	respiratory burst oxidase homolog protein A-like [Manihot esculenta]
Manes_02G124400	-2.09128	1.48622e-11	5.06128e-10	--	PREDICTED: DUF3527 [Prunus dulcis]
Manes_15G155300	-1.85534	1.48954e-11	5.06668e-10	At5g40670	cystinosin homolog [Manihot esculenta]
Manes_13G024000	-2.8939	1.52166e-11	5.16994e-10	DMR6	protein DOWNY MILDEW RESISTANCE 6-like [Manihot esculenta]
Manes_01G063100	-2.04064	1.53049e-11	5.19392e-10	At1g63430	probable LRR receptor-like serine/threonine-protein kinase At1g63430 [Manihot esculenta]
Manes_05G049800	1.51715	1.55263e-11	5.26294e-10	CYCU2-1	cyclin-U2-1-like [Manihot esculenta]
Manes_03G072200	-2.85608	1.56611e-11	5.30249e-10	GSO1	LRR receptor-like serine/threonine-protein kinase GSO1 [Manihot esculenta]
Manes_04G023700	-3.0269	1.59936e-11	5.40884e-10	MGP	protein indeterminate-domain 9-like [Manihot esculenta]
Manes_15G085100	-3.73313	1.61074e-11	5.44102e-10	--	fiber protein Fb34 [Gossypium barbadense]
Manes_01G059200	1.74294	1.63507e-11	5.51685e-10	--	PLAC8 family protein [Artemisia annua]
Manes_06G012700	1.44912	1.6443e-11	5.54163e-10	AOMI	ubiquinol oxidase, mitochondrial [Manihot esculenta]
Manes_15G020000	2.18492	1.65604e-11	5.57476e-10	--	endonuclease/exonuclease/phosphatase family protein [Populus alba]
Manes_08G078700	-4.1076	1.66154e-11	5.58687e-10	NPF5.7	protein NRT1/ PTR FAMILY 5.6-like [Manihot esculenta]
Manes_03G202900	1.68955	1.67684e-11	5.63184e-10	HGN1	glucan endo-1,3-beta-glucosidase, basic vacuolar isoform [Manihot esculenta]
Manes_10G136100	-2.65116	1.69314e-11	5.68006e-10	--	CTL-like protein DDB_G0274487 [Manihot esculenta]
Manes_13G109900	-2.47389	1.6967e-11	5.68549e-10	PUB30	U-box domain-containing protein 30-like [Manihot esculenta]
Manes_05G207500	7.31334	1.71802e-11	5.75037e-10	--	50S ribosomal protein like [Actinidia chinensis var. chinensis] [Actinidia chinensis]
Manes_01G123300	5.92555	1.73017e-11	5.78442e-10	PARC	probable glutathione S-transferase [Manihot esculenta]
Manes_12G014700	-1.30279	1.74938e-11	5.84196e-10	--	microtubule-associated protein futsch-like [Manihot esculenta]
Manes_02G058000	1.72156	1.75579e-11	5.85671e-10	Slc25a44	solute carrier family 25 member 44 [Manihot esculenta]
Manes_01G085000	7.27874	1.778e-11	5.92404e-10	LHA1	plasma membrane ATPase 1-like [Manihot esculenta]
Manes_15G169300	-2.6926	1.8105e-11	6.02546e-10	PIRL4	plant intracellular Ras-group-related LRR protein 5-like [Manihot esculenta]
Manes_01G154700	1.45273	1.8267e-11	6.07248e-10	At2g17570	dehydrodolichyl diphosphate synthase 6-like [Manihot esculenta]
Manes_01G200000	-2.70776	1.86753e-11	6.19629e-10	CYP94A2	cytochrome P450 94A2-like [Manihot esculenta]
Manes_04G121700	5.28255	1.86817e-11	6.19629e-10	At5g59700	receptor-like protein kinase HERK 1 [Hevea brasiliensis]
Manes_02G006700	-2.73453	1.87836e-11	6.22301e-10	NLP7	protein NLP6-like [Manihot esculenta]
MSTRG.4620	-2.50139	1.89316e-11	6.26495e-10	--	Endosomal targeting BRO1-like domain-containing protein [Prunus dulcis]
Manes_03G105500	1.52954	1.95141e-11	6.45045e-10	At5g53970	probable aminotransferase TAT2 [Manihot esculenta]
Manes_05G086300	3.37331	1.96607e-11	6.49159e-10	CYP94A2	cytochrome P450 94A2-like [Manihot esculenta]
Manes_11G014800	5.62315	1.98009e-11	6.53051e-10	HSP17.4B	17.4 kDa class III heat shock protein [Manihot esculenta]
Manes_01G246500	-4.26833	1.98748e-11	6.5475e-10	At3g61750	cytochrome b561 and DOMON domain-containing protein At3g61750 [Manihot esculenta]
Manes_05G175500	-1.83171	1.99056e-11	6.55029e-10	At1g01540	probable serine/threonine-protein kinase At1g01540 [Manihot esculenta]
Manes_08G004600	2.10829	1.99872e-11	6.56975e-10	CNR8	cell number regulator 8 [Manihot esculenta]
Manes_S051100	-2.13584	2.04342e-11	6.70435e-10	EXL2	protein EXORDIUM-like 2 [Manihot esculenta]
Manes_16G025800	3.46821	2.04425e-11	6.70435e-10	CBSX5	CBS domain-containing protein CBSX5-like [Manihot esculenta]
Manes_05G046200	2.07805	2.04958e-11	6.71007e-10	--	myeloid leukemia factor 1-like isoform X3 [Hevea brasiliensis]
Manes_17G069200	1.18189	2.05057e-11	6.71007e-10	MNS3	mannosyl-oligosaccharide 1,2-alpha-mannosidase MNS3 isoform X1 [Manihot esculenta]
Manes_05G061900	-1.31883	2.09842e-11	6.85896e-10	PHR2	blue-light photoreceptor PHR2-like [Manihot esculenta]
Manes_02G116700	-2.41594	2.15384e-11	7.03229e-10	rbm24-a	RNA-binding protein 24-A-like isoform X1 [Manihot esculenta]
Manes_13G097400	1.94954	2.21314e-11	7.21786e-10	ATL54	E3 ubiquitin-protein ligase RING1-like [Manihot esculenta]
Manes_08G142700	-2.40697	2.23945e-11	7.29553e-10	At5g63930	probable leucine-rich repeat receptor-like protein kinase At5g63930, partial [Manihot esculenta]
Manes_08G019000	-4.38949	2.24967e-11	7.32069e-10	IO	cytochrome P450 76A1 [Manihot esculenta]
Manes_01G198900	3.0855	2.25578e-11	7.33242e-10	TPS9	probable alpha,alpha-trehalose-phosphate synthase [UDP-forming] 9 [Manihot esculenta]
Manes_14G107000	-2.72633	2.2718e-11	7.37631e-10	ZAR1	receptor protein kinase-like protein ZAR1 [Manihot esculenta]
Manes_04G137000	1.29363	2.2913e-11	7.43139e-10	CHMP1A	ESCRT-related protein CHMP1B-like [Manihot esculenta]
Manes_06G161400	2.74749	2.32961e-11	7.54725e-10	At1g50460	hexokinase-3-like [Manihot esculenta]
Manes_03G123800	2.45919	2.36618e-11	7.65727e-10	THI1	thiamine thiazole synthase, chloroplastic-like [Manihot esculenta]
Manes_06G095000	4.25334	2.42962e-11	7.85389e-10	mro	aldose 1-epimerase [Manihot esculenta]
Manes_05G027000	1.86384	2.45317e-11	7.92129e-10	EIF1AX	eukaryotic translation initiation factor 1A-like [Manihot esculenta]
Manes_S048200	1.77635	2.48961e-11	8.0301e-10	CRK10	cysteine-rich receptor-like protein kinase 10 isoform X2 [Hevea brasiliensis]
Manes_08G009600	-2.95997	2.58314e-11	8.32258e-10	UGT86A1	UDP-glycosyltransferase 86A1-like [Manihot esculenta]
Manes_01G234800	2.25174	2.59581e-11	8.35423e-10	At1g07650	probable leucine-rich repeat receptor-like serine/threonine-protein kinase At3g14840 isoform X1 [Manihot esculenta]
Manes_06G141500	-3.15061	2.62101e-11	8.41683e-10	--	DUF4378 domain-containing protein/VARLMGL domain-containing protein [Cephalotus follicularis]
Manes_05G185200	3.13185	2.63773e-11	8.45199e-10	XYN1	endo-1,4-beta-xylanase 1 isoform X2 [Quercus lobata]
Manes_03G117100	2.42633	2.65387e-11	8.49443e-10	PVA41	vesicle-associated protein 4-1-like [Manihot esculenta]
Manes_13G029600	4.97537	2.6962e-11	8.62049e-10	SRO2	probable inactive poly [ADP-ribose] polymerase SRO2 [Manihot esculenta]
Manes_16G041400	-2.32933	2.7454e-11	8.76821e-10	NAT2	nucleobase-ascorbate transporter 2-like [Manihot esculenta]
Manes_01G241800	1.18763	2.76376e-11	8.81722e-10	CRK3	CDPK-related kinase 3-like [Manihot esculenta]
Manes_05G112200	-2.18537	2.8069e-11	8.94513e-10	SPL6	squamosa promoter-binding-like protein 6 [Manihot esculenta]
Manes_09G132300	-2.42183	2.83821e-11	9.03508e-10	HSP26-A	probable glutathione S-transferase [Manihot esculenta]
Manes_02G058100	3.03345	2.9644e-11	9.4061e-10	COBL1	COBRA-like protein 1 isoform X1 [Manihot esculenta]
Manes_13G112000	-2.84993	3.01887e-11	9.56856e-10	At3g49900	BTB/POZ domain-containing protein At3g49900 isoform X1 [Manihot esculenta]
Manes_16G030000	-2.08821	3.20421e-11	1.01451e-09	DRM1	auxin-repressed 12.5 kDa protein-like [Manihot esculenta]
MSTRG.11385	-3.00758	3.22294e-11	1.01823e-09	--	-
Manes_01G089500	9.88292	3.30247e-11	1.0414e-09	Os09g0568600	germin-like protein 9-3 [Hevea brasiliensis]
Manes_05G174900	-3.44445	3.30338e-11	1.0414e-09	HSFB4	heat stress transcription factor B-4-like [Manihot esculenta]
Manes_02G065600	1.28426	3.36552e-11	1.05985e-09	ICME	probable isoprenylcysteine alpha-carbonyl methylesterase ICMEL2 isoform X1 [Manihot esculenta]
Manes_12G128200	6.58317	3.37767e-11	1.06253e-09	PFK5	ATP-dependent 6-phosphofructokinase 5, chloroplastic-like [Manihot esculenta]
Manes_06G146800	-1.7426	3.39036e-11	1.06538e-09	REM1.4	remorin-like [Manihot esculenta]
Manes_04G150600	-2.92062	3.46664e-11	1.08702e-09	--	Remorin family protein [Hibiscus syriacus]
Manes_14G027900	-1.43389	3.54881e-11	1.11159e-09	XBAT33	E3 ubiquitin-protein ligase XBAT33-like [Manihot esculenta]
Manes_07G112200	-3.11615	3.59301e-11	1.12423e-09	At2g39510	WAT1-related protein At2g39510-like [Manihot esculenta]
Manes_01G176300	6.90438	3.62705e-11	1.13368e-09	PERK2	probable serine/threonine-protein kinase PBL6 [Manihot esculenta]
Manes_03G134900	3.46529	3.74955e-11	1.16848e-09	AT1	probable long-chain-alcohol O-fatty-acyltransferase 1 [Manihot esculenta]
Manes_S011100	-1.94623	3.75389e-11	1.16848e-09	HMA4	cadmium/zinc-transporting ATPase HMA3-like isoform X1 [Hevea brasiliensis]
Manes_13G101300	-1.9239	3.75437e-11	1.16848e-09	GT4	UGTPg17 [Panax ginseng]
Manes_16G066500	-3.4944	3.85727e-11	1.19923e-09	YUC6	indole-3-pyruvate monooxygenase YUCCA6-like [Manihot esculenta]
MSTRG.14637	6.99624	3.97801e-11	1.23546e-09	UCC1	uclacyanin 1-like [Manihot esculenta]
Manes_03G069600	-1.9091	4.05328e-11	1.2575e-09	POPTRDRAFT_798217	CASP-like protein 1B1 [Manihot esculenta]
Manes_04G031600	-1.37857	4.07283e-11	1.26223e-09	At5g02560	histone H2A [Manihot esculenta]
Manes_04G158200	-2.62621	4.07806e-11	1.26252e-09	ASIL2	trihelix transcription factor ASIL1-like [Manihot esculenta]
Manes_17G009300	-2.1227	4.08922e-11	1.26464e-09	At1g32090	CSC1-like protein At1g32090 isoform X1 [Manihot esculenta]
Manes_16G084200	6.57886	4.12746e-11	1.27512e-09	STY46	serine/threonine-protein kinase STY46-like [Manihot esculenta]
Manes_03G174800	-2.32096	4.26007e-11	1.3147e-09	NET1B	protein NETWORKED 1A-like [Manihot esculenta]
MSTRG.25066	1.83982	4.26753e-11	1.31561e-09	--	Upstream activation factor subunit spp27 [Morella rubra]
Manes_07G043100	2.64664	4.28918e-11	1.3209e-09	HVA22A	zinc finger protein 346-like isoform X4 [Manihot esculenta]
Manes_16G072000	1.52228	4.29751e-11	1.32207e-09	VTE1	tocopherol cyclase, chloroplastic [Manihot esculenta]
Manes_01G055200	2.63052	4.34527e-11	1.33536e-09	--	ATP synthase subunit delta', mitochondrial-like [Gossypium australe]
Manes_12G137700	-3.34208	4.40409e-11	1.35202e-09	FLZ6	senescence-associated family protein [Populus alba]
Manes_14G117700	-1.67383	4.41121e-11	1.35279e-09	SLC35F5	solute carrier family 35 member F5-like isoform X2 [Manihot esculenta]
Manes_11G015600	6.756	4.46065e-11	1.36652e-09	ABCB19	ABC transporter B family member 19-like [Manihot esculenta]
Manes_05G203100	-5.01282	4.6137e-11	1.41193e-09	RGI3	LRR receptor-like serine/threonine-protein kinase [Manihot esculenta]
Manes_01G172300	2.4634	4.82313e-11	1.47448e-09	ORP3C	oxysterol-binding protein-related protein 3C-like [Manihot esculenta]
Manes_S063400	-2.32465	4.86431e-11	1.48552e-09	At1g59780	disease resistance protein RPP8-like [Manihot esculenta]
Manes_13G108600	-3.09661	4.87e-11	1.4857e-09	RLP44	inactive LRR receptor-like serine/threonine-protein kinase BIR2 [Manihot esculenta]
Manes_01G244900	-2.25714	4.89262e-11	1.49105e-09	At4g00950	DUF688 domain-containing protein [Gossypium australe]
Manes_08G013200	-2.07478	5.02304e-11	1.52921e-09	RABC2A	ras-related protein RABC2a-like [Manihot esculenta]
Manes_16G126500	1.62015	5.14077e-11	1.56342e-09	At1g80640	probable receptor-like protein kinase At1g80640 [Manihot esculenta]
Manes_13G105000	2.67446	5.16518e-11	1.56922e-09	PCKA	phosphoenolpyruvate carboxykinase (ATP)-like [Manihot esculenta]
Manes_10G018900	-2.95109	5.18589e-11	1.57388e-09	At5g10770	aspartyl protease family protein At5g10770-like [Manihot esculenta]
Manes_15G141300	-2.05915	5.32337e-11	1.61393e-09	IDD5	protein indeterminate-domain 5, chloroplastic-like [Manihot esculenta]
Manes_03G082800	-3.4942	5.39616e-11	1.63431e-09	NAC021	NAC domain-containing protein 21/22-like [Manihot esculenta]
Manes_13G060100	-2.36972	5.41785e-11	1.63918e-09	--	Detected protein of confused Function [Hibiscus syriacus]
Manes_12G129800	-2.35718	5.60297e-11	1.69344e-09	ATHB-6	homeobox-leucine zipper protein ATHB-6-like [Manihot esculenta]
Manes_16G017200	-1.79524	5.69967e-11	1.72089e-09	CXXS1	thioredoxin-like protein CXXS1 [Manihot esculenta]
Manes_18G107900	-2.78215	5.9346e-11	1.78751e-09	DSC1	TMV resistance protein N-like [Manihot esculenta]
Manes_18G001000	1.76056	5.93863e-11	1.78751e-09	BZIP60	bZIP transcription factor 60-like [Manihot esculenta]
Manes_13G124300	2.23938	6.08231e-11	1.827e-09	GLR3.2	glutamate receptor 3.2-like isoform X1 [Manihot esculenta]
Manes_01G005100	-2.60625	6.13622e-11	1.8413e-09	AAP7	probable amino acid permease 7, partial [Manihot esculenta]
Manes_02G153100	-3.49342	6.17965e-11	1.85244e-09	MIK2	MDIS1-interacting receptor like kinase 2-like [Manihot esculenta]
Manes_14G023200	5.99919	6.38551e-11	1.91219e-09	FRO2	ferric reduction oxidase 2-like [Hevea brasiliensis]
Manes_07G035200	3.2711	6.43615e-11	1.92539e-09	PSKR	phytosulfokine receptor 1-like [Manihot esculenta]
Manes_04G089400	1.46051	6.7472e-11	2.01638e-09	RER1B	protein RER1B-like [Manihot esculenta]
Manes_14G174000	4.3013	6.79962e-11	2.02997e-09	MAP65-3	65-kDa microtubule-associated protein 3-like isoform X1 [Manihot esculenta]
Manes_08G155700	-1.24455	6.81618e-11	2.03284e-09	--	PREDICTED: dentin sialophospho [Prunus dulcis]
Manes_03G128700	1.02639	7.02539e-11	2.09311e-09	CID4	polyadenylate-binding protein-interacting protein 4-like isoform X2 [Hevea brasiliensis]
Manes_01G193000	8.62159	7.07975e-11	2.10716e-09	RAM2	glycerol-3-phosphate 2-O-acyltransferase 6-like [Manihot esculenta]
Manes_06G091600	-3.54941	7.14668e-11	2.12071e-09	CDF3	cyclic dof factor 3-like [Manihot esculenta]
Manes_08G165800	-2.52509	7.147e-11	2.12071e-09	SCR	protein SCARECROW [Manihot esculenta]
Manes_09G170800	1.9987	7.30444e-11	2.16524e-09	TCTP	translationally-controlled tumor protein homolog [Manihot esculenta]
Manes_05G045200	2.75437	7.31593e-11	2.16645e-09	--	PREDICTED: DUF1499 [Prunus dulcis]
Manes_17G081100	-3.3465	7.33529e-11	2.16999e-09	PME6	pectinesterase [Manihot esculenta]
Manes_14G074600	-3.52591	7.34987e-11	2.1721e-09	--	hypothetical protein MANES_14G074600 [Manihot esculenta]
Manes_16G137100	9.32733	7.54318e-11	2.22699e-09	CYP716A15	beta-amyrin 28-oxidase-like [Manihot esculenta]
Manes_16G016400	-2.56529	7.73416e-11	2.28107e-09	ANR	anthocyanidin reductase ((2S)-flavan-3-ol-forming) [Manihot esculenta]
Manes_11G078600	-2.02126	7.7509e-11	2.28371e-09	AFB2	protein AUXIN SIGNALING F-BOX 2-like [Manihot esculenta]
Manes_15G123200	4.89868	8.12065e-11	2.38545e-09	--	PREDICTED: LOC105634262 [Prunus dulcis]
Manes_06G011200	2.8635	8.31237e-11	2.43932e-09	At1g11410	G-type lectin S-receptor-like serine/threonine-protein kinase RKS1 [Manihot esculenta]
Manes_08G048900	-3.0795	8.36732e-11	2.45299e-09	SD31	G-type lectin S-receptor-like serine/threonine-protein kinase SD3-1 isoform X1 [Manihot esculenta]
Manes_04G068800	4.8265	8.42712e-11	2.46805e-09	Bp10	L-ascorbate oxidase homolog [Manihot esculenta]
Manes_16G007600	-3.99854	8.60212e-11	2.51679e-09	--	Senescence regulator [Gossypium australe]
Manes_01G069300	-1.43422	8.69646e-11	2.54185e-09	NRS/ER	bifunctional dTDP-4-dehydrorhamnose 3,5-epimerase/dTDP-4-dehydrorhamnose reductase-like [Manihot esculenta]
Manes_18G005600	6.8392	8.75766e-11	2.55718e-09	ACT	vinorine synthase-like [Manihot esculenta]
Manes_12G051000	-1.83118	8.83065e-11	2.57593e-09	BHLH62	transcription factor bHLH62 [Manihot esculenta]
Manes_13G119500	-1.37897	9.01177e-11	2.62615e-09	RD21B	cysteine proteinase COT44 [Manihot esculenta]
Manes_11G110900	-1.93444	9.28854e-11	2.70229e-09	NLP2	protein NLP2-like isoform X1 [Manihot esculenta]
Manes_02G202200	-1.40921	9.35574e-11	2.71827e-09	--	T-complex 11 [Macleaya cordata]
Manes_13G130200	-6.71725	9.46484e-11	2.74724e-09	GNS1	lichenase-like [Manihot esculenta]
Manes_S041600	-3.00287	9.60912e-11	2.78636e-09	--	histone acetyltransferase KAT6A-like [Herrania umbratica]
MSTRG.29037	-3.11174	9.79861e-11	2.83849e-09	BETV6	isoflavone reductase-like protein, partial [Manihot esculenta]
Manes_05G146500	1.79884	9.83095e-11	2.84505e-09	PSI2	DUF668 domain-containing protein/DUF3475 domain-containing protein, partial [Cephalotus follicularis]
MSTRG.28097	5.20637	9.96527e-11	2.88107e-09	MAIL3	serine/threonine-protein phosphatase 7 long form homolog [Manihot esculenta]
Manes_17G050200	3.5319	1.00176e-10	2.89334e-09	GRXC9	glutaredoxin-C9-like [Manihot esculenta]
Manes_18G062100	1.31634	1.01859e-10	2.93905e-09	At4g14600	bet1-like protein At4g14600 [Manihot esculenta]
Manes_02G178100	-1.64727	1.02547e-10	2.95601e-09	VIP1	transcription factor VIP1-like [Manihot esculenta]
Manes_05G180700	2.42182	1.037e-10	2.98629e-09	QWRF2	QWRF motif-containing protein 2-like isoform X1 [Manihot esculenta]
Manes_16G023000	1.62786	1.03931e-10	2.99001e-09	--	DUF707 domain-containing protein [Cephalotus follicularis]
Manes_05G035600	7.66504	1.05124e-10	3.02136e-09	KWL1	Barwin-related endoglucanase [Corchorus capsularis]
Manes_14G022300	2.24389	1.05783e-10	3.03731e-09	HSP83A	heat shock protein 83-like [Manihot esculenta]
Manes_08G067500	3.0584	1.08872e-10	3.12207e-09	UGT82A1	UDP-glycosyltransferase 82A1 [Manihot esculenta]
Manes_16G111200	-1.93967	1.08975e-10	3.12207e-09	At5g03795	probable glycosyltransferase At3g07620 isoform X1 [Manihot esculenta]
Manes_09G128400	-1.7384	1.09054e-10	3.12207e-09	At4g27595	WEB family protein At5g16730, chloroplastic-like [Manihot esculenta]
Manes_03G038100	1.81634	1.11462e-10	3.18478e-09	VPS2.1	vacuolar protein sorting-associated protein 2 homolog 1 [Manihot esculenta]
Manes_06G091700	-2.03832	1.11676e-10	3.18776e-09	--	PREDICTED: LOC110618030 isoform [Prunus dulcis]
Manes_13G149500	-3.4616	1.11836e-10	3.18923e-09	GH3.10	indole-3-acetic acid-amido synthetase GH3.10-like [Manihot esculenta]
Manes_05G191900	-1.53706	1.12602e-10	3.20795e-09	--	ankyrin-3-like [Manihot esculenta]
Manes_S040200	2.38295	1.13683e-10	3.2356e-09	At1g61390	G-type lectin S-receptor-like serine/threonine-protein kinase At1g61370 isoform X1 [Manihot esculenta]
Manes_03G193500	5.14337	1.16289e-10	3.30655e-09	HAK5	potassium transporter 5-like [Manihot esculenta]
Manes_11G106100	9.29002	1.1729e-10	3.33177e-09	CHI2	endochitinase-like [Manihot esculenta]
Manes_07G134500	1.21096	1.19728e-10	3.39447e-09	mipp1	multiple inositol polyphosphate phosphatase 1-like isoform X3 [Manihot esculenta]
Manes_09G042700	-1.59451	1.20653e-10	3.41739e-09	WDL4	protein WVD2-like 4 isoform X1 [Manihot esculenta]
Manes_12G132000	-3.5043	1.215e-10	3.43471e-09	EPFL1	EPIDERMAL PATTERNING FACTOR-like protein 1 [Manihot esculenta]
Manes_16G106100	-2.04182	1.22685e-10	3.46486e-09	SBT1.7	subtilisin-like protease SBT1.7 [Manihot esculenta]
Manes_17G048200	3.51108	1.26396e-10	3.56624e-09	ERF12	ethylene-responsive transcription factor 12 [Manihot esculenta]
Manes_01G011300	-2.61076	1.28581e-10	3.6244e-09	--	DUF1666 domain-containing protein, partial [Cephalotus follicularis]
Manes_17G040000	1.91328	1.29317e-10	3.64164e-09	--	CFE protein [Gossypium hirsutum]
Manes_18G145400	-1.62942	1.29603e-10	3.64618e-09	At5g58090	glucan endo-1,3-beta-glucosidase 6-like [Manihot esculenta]
Manes_06G021900	8.13722	1.31641e-10	3.69723e-09	At3g15890	PTI1-like tyrosine-protein kinase At3g15890 [Manihot esculenta]
Manes_02G004200	-2.07883	1.3167e-10	3.69723e-09	At4g27745	protein yippee-like At4g27745 [Manihot esculenta]
Manes_16G082900	-2.24029	1.33578e-10	3.74722e-09	HAB1	probable protein phosphatase 2C 53 isoform X1 [Manihot esculenta]
Manes_16G022300	2.84566	1.35364e-10	3.79369e-09	NDA1	internal alternative NAD(P)H-ubiquinone oxidoreductase A1, mitochondrial-like [Manihot esculenta]
MSTRG.3777	2.58322	1.37626e-10	3.8534e-09	--	Metallo-hydrolase/oxidoreductase superfamily protein [Arabidopsis thaliana]
Manes_03G100000	1.47079	1.45198e-10	4.06153e-09	IRKI	protein GRAVITROPIC IN THE LIGHT 1-like [Manihot esculenta]
Manes_02G187100	-2.16231	1.47644e-10	4.12602e-09	LE16	non-specific lipid-transfer protein B-like [Manihot esculenta]
Manes_04G094100	-1.8877	1.50029e-10	4.18867e-09	At5g39000	probable serine/threonine-protein kinase PBL28 isoform X1 [Manihot esculenta]
Manes_13G040200	-2.48363	1.52001e-10	4.23968e-09	PDLP1	cysteine-rich repeat secretory protein 56 [Manihot esculenta]
Manes_02G000900	2.31401	1.53005e-10	4.26362e-09	--	Polyketide cyclase/dehydrase and lipid transport superfamily protein [Theobroma cacao]
Manes_08G104700	2.52442	1.55432e-10	4.32712e-09	TGD3	protein TRIGALACTOSYLDIACYLGLYCEROL 3, chloroplastic-like [Manihot esculenta]
Manes_17G017900	1.33835	1.57017e-10	4.3671e-09	SGPP	haloacid dehalogenase-like hydrolase domain-containing protein Sgpp isoform X2 [Manihot esculenta]
Manes_13G011000	-2.21803	1.58664e-10	4.40873e-09	SPL2	squamosa promoter-binding-like protein 2 [Manihot esculenta]
Manes_16G115900	-1.98525	1.63672e-10	4.54357e-09	--	ATP-dependent RNA helicase DDX11 [Spatholobus suberectus]
Manes_16G106600	1.25264	1.68647e-10	4.67724e-09	PFK3	ATP-dependent 6-phosphofructokinase 3-like [Manihot esculenta]
Manes_07G123000	-2.90781	1.70964e-10	4.73701e-09	--	G-box-binding factor-like isoform X2 [Hevea brasiliensis]
Manes_S050100	-3.01505	1.73203e-10	4.79453e-09	BURP17	BURP domain-containing protein BNM2A-like [Manihot esculenta]
Manes_02G175600	1.19534	1.77664e-10	4.90871e-09	VPS45	vacuolar protein sorting-associated protein 45 homolog isoform X3 [Manihot esculenta]
Manes_02G032000	1.20897	1.79278e-10	4.94864e-09	SAP1	zinc finger A20 and AN1 domain-containing stress-associated protein 1 [Manihot esculenta]
Manes_06G059100	-2.44521	1.80988e-10	4.99115e-09	At1g30760	berberine bridge enzyme-like 13 [Manihot esculenta]
Manes_01G144600	-2.27425	1.84927e-10	5.09496e-09	H1-I	histone H1 [Manihot esculenta]
Manes_09G008400	-1.76584	1.85668e-10	5.11059e-09	NOOT1	regulatory protein NPR5 [Manihot esculenta]
Manes_15G182300	6.55897	1.93957e-10	5.33371e-09	--	Protein kinase protein with adenine nucleotide alpha hydrolases-like domain [Prunus dulcis]
Manes_08G029400	-2.00419	1.96672e-10	5.40332e-09	--	golgin family A protein [Trema orientale]
Manes_12G136100	-3.50613	1.97496e-10	5.42086e-09	--	type-2 histone deacetylase 1 [Manihot esculenta]
Manes_13G068200	-1.66052	1.9985e-10	5.48033e-09	usf	alpha/beta-hydrolase superfamily protein [Populus tomentosa]
Manes_06G012200	2.2416	2.01001e-10	5.50675e-09	RKS1	G-type lectin S-receptor-like serine/threonine-protein kinase RKS1 isoform X1 [Manihot esculenta]
Manes_09G095800	-4.07361	2.02362e-10	5.53885e-09	--	S-crystallin like [Actinidia chinensis var. chinensis] [Actinidia chinensis]
Manes_04G112900	-2.41092	2.04303e-10	5.58676e-09	At1g80120	protein LURP-one-related 5-like [Manihot esculenta]
Manes_01G025200	-2.78606	2.13519e-10	5.83334e-09	CYP734A1	cytochrome P450 CYP749A22-like isoform X1 [Manihot esculenta]
Manes_01G025900	-3.96611	2.14415e-10	5.85236e-09	At1g69160	protein BIG GRAIN 1-like E [Manihot esculenta]
Manes_13G020800	-2.97036	2.16739e-10	5.91028e-09	--	glycosyl hydrolase 5 family protein-like [Quercus lobata]
Manes_05G113400	-2.97158	2.19665e-10	5.9845e-09	CESA5	probable cellulose synthase A catalytic subunit 3 [UDP-forming] isoform X1 [Manihot esculenta]
Manes_S040300	2.82076	2.20644e-10	6.00557e-09	At1g61390	G-type lectin S-receptor-like serine/threonine-protein kinase At1g61370 isoform X2 [Manihot esculenta]
Manes_10G055000	1.30005	2.2723e-10	6.17846e-09	At3g27220	kelch repeat-containing protein At3g27220-like [Manihot esculenta]
Manes_01G059300	-2.14563	2.27418e-10	6.17846e-09	GL3	transcription factor GLABRA 3-like isoform X1 [Manihot esculenta]
Manes_16G113300	8.71425	2.27927e-10	6.18655e-09	NPF1.1	protein NRT1/ PTR FAMILY 1.1-like [Manihot esculenta]
Manes_11G120100	-4.47783	2.32853e-10	6.30274e-09	AOP1	2-oxoglutarate-dependent dioxygenase AOP2-like [Manihot esculenta]
Manes_05G031400	3.30206	2.33124e-10	6.30425e-09	GT4	UDP-glucuronosyl/UDP-glucosyltransferase [Corchorus capsularis]
Manes_18G090800	-4.05345	2.36433e-10	6.38686e-09	At3g43630	vacuolar iron transporter homolog 1-like [Manihot esculenta]
Manes_06G009000	-1.78651	2.36615e-10	6.38686e-09	LAMT	probable S-adenosylmethionine-dependent methyltransferase At5g38780 isoform X1 [Manihot esculenta]
Manes_12G111200	-3.99904	2.47963e-10	6.68701e-09	--	PREDICTED: glycosyltransferase [Prunus dulcis]
Manes_16G012800	-1.59921	2.49798e-10	6.73029e-09	--	Glutaminase [Gossypium australe]
Manes_01G154600	2.90655	2.59921e-10	6.99019e-09	--	disease resistance response protein 206-like [Manihot esculenta]
Manes_05G167100	-2.24756	2.61888e-10	7.03661e-09	IRK	probable LRR receptor-like serine/threonine-protein kinase IRK [Manihot esculenta]
Manes_01G025300	-4.16714	2.63646e-10	7.07736e-09	CYP734A1	cytochrome P450 CYP749A22-like [Manihot esculenta]
Manes_02G111500	9.87283	2.66685e-10	7.15239e-09	At5g41890	GDSL esterase/lipase At5g45670-like [Manihot esculenta]
Manes_07G140800	-3.34561	2.68188e-10	7.18612e-09	ATL72	RING-H2 finger protein ATL72-like [Manihot esculenta]
Manes_06G143300	1.78012	2.71687e-10	7.27322e-09	--	traB domain-containing protein isoform X2 [Manihot esculenta]
Manes_04G134300	1.35602	2.79837e-10	7.48454e-09	LYK3	lysM domain receptor-like kinase 3 isoform X1 [Manihot esculenta]
Manes_05G070400	-2.97273	2.80776e-10	7.50282e-09	--	ankyrin repeat, PH and SEC7 domain containing protein secG-like [Manihot esculenta]
Manes_03G173700	-2.57967	2.8737e-10	7.67201e-09	CLH2	chlorophyllase-2, chloroplastic [Manihot esculenta]
Manes_05G138600	-1.65109	2.89675e-10	7.72652e-09	ASPG1	protein ASPARTIC PROTEASE IN GUARD CELL 1-like [Manihot esculenta]
Manes_18G074800	-1.81196	2.92783e-10	7.8023e-09	--	fluoride export protein 1 isoform X1 [Hevea brasiliensis]
Manes_18G104300	-3.17152	2.93058e-10	7.80255e-09	FTIP7	FT-interacting protein 1-like [Manihot esculenta]
Manes_01G260700	-2.22033	2.96139e-10	7.8774e-09	--	BON1-associated protein 2-like [Manihot esculenta]
Manes_13G061500	-1.98547	3.03981e-10	8.07866e-09	NSP2	nitrile-specifier protein 5 [Manihot esculenta]
Manes_16G004600	5.46544	3.05084e-10	8.10062e-09	--	probable inactive receptor kinase At2g26730 [Manihot esculenta]
Manes_15G182200	-1.8877	3.20811e-10	8.50281e-09	TPS5	alpha,alpha-trehalose-phosphate synthase [UDP-forming] 5 [Manihot esculenta]
Manes_08G090700	-1.55174	3.27735e-10	8.67847e-09	LAX2	auxin transporter-like protein 2 [Manihot esculenta]
Manes_08G124600	2.46563	3.35145e-10	8.86667e-09	--	myosin heavy chain, muscle-like [Manihot esculenta]
Manes_03G183500	5.78677	3.41478e-10	9.02607e-09	GIP2	basic 7S globulin-like [Manihot esculenta]
Manes_13G019300	1.66144	3.42128e-10	9.03507e-09	ALB4	ALBINO3-like protein 1, chloroplastic [Manihot esculenta]
Manes_06G087200	-4.07039	3.44575e-10	9.09149e-09	ZAT9	zinc finger protein 84-like [Manihot esculenta]
Manes_01G250200	1.26333	3.5388e-10	9.32021e-09	POB1	BTB/POZ domain-containing protein POB1-like [Manihot esculenta]
Manes_05G045500	1.86897	3.55342e-10	9.35032e-09	BEN1	vestitone reductase-like isoform X1 [Hevea brasiliensis]
Manes_14G119700	1.1588	3.57145e-10	9.38932e-09	--	NEDD8 ultimate buster 1 [Manihot esculenta]
Manes_05G137600	-3.97982	3.61675e-10	9.49989e-09	COL16	zinc finger protein CONSTANS-LIKE 16-like [Manihot esculenta]
Manes_12G045100	1.97492	3.697e-10	9.70197e-09	MYOB5	myosin-binding protein 7-like isoform X2 [Hevea brasiliensis]
Manes_02G025200	8.99294	3.78889e-10	9.93212e-09	tlp	thaumatin-like protein [Manihot esculenta]
Manes_18G104400	4.39874	3.79148e-10	9.93212e-09	Tmem205	DUF4149 domain-containing protein [Cephalotus follicularis]
Manes_16G059900	1.47758	3.8015e-10	9.94946e-09	GALS3	galactan beta-1,4-galactosyltransferase GALS3-like [Manihot esculenta]
Manes_04G075500	2.56922	3.84369e-10	1.00509e-08	LRK10	rust resistance kinase Lr10-like [Manihot esculenta]
Manes_06G111300	4.46143	3.86547e-10	1.00989e-08	--	protein prune-like protein [Gossypium australe]
Manes_02G152400	-2.39065	3.93847e-10	1.02804e-08	CRY1	cryptochrome-1-like isoform X1 [Manihot esculenta]
Manes_04G121100	-1.61669	3.94833e-10	1.02969e-08	At1g12760	E3 ubiquitin-protein ligase At1g63170 [Manihot esculenta]
Manes_09G184400	1.92996	3.98265e-10	1.03772e-08	TGD3	protein TRIGALACTOSYLDIACYLGLYCEROL 3, chloroplastic-like [Manihot esculenta]
Manes_14G115100	3.70344	4.09524e-10	1.06611e-08	IAA10	auxin-responsive protein IAA9-like [Manihot esculenta]
Manes_09G053500	7.36802	4.14359e-10	1.07774e-08	INV1	beta-fructofuranosidase, insoluble isoenzyme 1-like [Manihot esculenta]
Manes_12G159500	1.87601	4.15082e-10	1.07866e-08	PAD4	lipase-like PAD4 [Manihot esculenta]
Manes_03G175900	-1.6285	4.16685e-10	1.08187e-08	SDE3	probable RNA helicase SDE3 [Manihot esculenta]
Manes_11G010900	7.43911	4.23259e-10	1.09796e-08	--	uncharacterized LOC8263958 [Ricinus communis]
Manes_17G053300	11.8204	4.38165e-10	1.13394e-08	--	CLAVATA3/ESR (CLE)-related protein 4 [Populus trichocarpa]
Manes_12G007300	-3.83558	4.38292e-10	1.13394e-08	--	auxin-responsive protein SAUR40-like [Hevea brasiliensis]
Manes_11G134200	2.91016	4.48206e-10	1.15857e-08	UFC	protein UPSTREAM OF FLC [Manihot esculenta]
Manes_01G206100	-2.73076	4.53082e-10	1.16975e-08	--	mucin-5AC [Manihot esculenta]
Manes_17G085300	2.09969	4.53331e-10	1.16975e-08	At1g14780	MACPF domain-containing protein At1g14780-like isoform X1 [Manihot esculenta]
Manes_14G051800	3.68502	4.54672e-10	1.17218e-08	CYP94B1	cytochrome P450 94B3-like [Manihot esculenta]
Manes_18G025000	2.04546	4.55881e-10	1.17427e-08	WAKL2	wall-associated receptor kinase-like 8 [Manihot esculenta]
Manes_08G047800	-1.33449	4.58524e-10	1.18003e-08	NEK6	serine/threonine-protein kinase Nek6-like [Manihot esculenta]
Manes_02G156000	-2.50404	4.5932e-10	1.18105e-08	SULTR1;3	sulfate transporter 1.3 isoform X1 [Manihot esculenta]
Manes_15G076800	-1.67382	4.79943e-10	1.23299e-08	ATG18G	LOW QUALITY PROTEIN: autophagy-related protein 18f-like [Manihot esculenta]
Manes_17G086200	3.99839	4.8173e-10	1.2365e-08	At4g32285	Clathrin assembly protein [Actinidia chinensis var. chinensis] [Actinidia chinensis]
Manes_02G064600	-3.4337	4.87552e-10	1.25034e-08	--	Bisphosphoglycerate-independent phosphoglycerate mutase [Gossypium australe]
Manes_01G092300	-2.64602	4.88903e-10	1.25271e-08	CML46	probable calcium-binding protein CML45 [Manihot esculenta]
Manes_07G045700	3.73546	4.90341e-10	1.2553e-08	LECRK91	L-type lectin-domain containing receptor kinase IX.1-like [Manihot esculenta]
Manes_18G040300	-3.31653	4.94401e-10	1.26459e-08	WOX4	WUSCHEL-related homeobox 4-like [Manihot esculenta]
Manes_15G045600	-1.93942	4.98059e-10	1.27283e-08	PDLP2	cysteine-rich repeat secretory protein 3-like [Manihot esculenta]
Manes_17G090300	-2.51709	5.0258e-10	1.28327e-08	BRL2	serine/threonine-protein kinase BRI1-like 2 [Manihot esculenta]
Manes_01G244100	3.80874	5.0306e-10	1.28337e-08	wdr44	WD repeat-containing protein 44-like isoform X2 [Hevea brasiliensis]
Manes_03G211300	-2.51201	5.07779e-10	1.29428e-08	At5g18500	probable receptor-like protein kinase At5g18500 [Manihot esculenta]
Manes_01G043200	-2.16684	5.10376e-10	1.2997e-08	APRR5	two-component response regulator-like APRR9 isoform X2 [Manihot esculenta]
Manes_10G106500	-2.969	5.10791e-10	1.2997e-08	NPF4.3	protein NRT1/ PTR FAMILY 4.3-like [Manihot esculenta]
Manes_S086800	2.50229	5.15707e-10	1.31107e-08	At3g47110	probable LRR receptor-like serine/threonine-protein kinase At3g47570 [Manihot esculenta]
Manes_15G117100	-1.73052	5.17646e-10	1.31486e-08	ML2	protein MEI2-like 5 isoform X1 [Manihot esculenta]
Manes_10G018000	-2.68569	5.21939e-10	1.32461e-08	DIVARICATA	transcription factor DIVARICATA-like [Manihot esculenta]
Manes_02G147400	-2.56097	5.31498e-10	1.34654e-08	At5g49980	transport inhibitor response 1-like protein [Manihot esculenta]
Manes_08G138700	4.82025	5.41339e-10	1.37028e-08	MYB15	transcription factor MYB15-like [Manihot esculenta]
Manes_12G027300	1.25811	5.82191e-10	1.47115e-08	ARF	ADP-ribosylation factor 2-like [Manihot esculenta]
Manes_14G123800	-2.80185	5.90006e-10	1.48961e-08	At1g30570	probable receptor-like protein kinase At1g30570 [Manihot esculenta]
Manes_12G076700	4.39905	5.98016e-10	1.50767e-08	TPS12	probable terpene synthase 12 [Manihot esculenta]
Manes_16G027200	7.11397	5.98189e-10	1.50767e-08	RCOM_0936380	CASP-like protein 1C2 [Manihot esculenta]
Manes_16G077700	-1.51953	5.99363e-10	1.50933e-08	--	probable serine/threonine-protein kinase DDB_G0282963 isoform X1 [Manihot esculenta]
Manes_14G118900	2.0471	6.1077e-10	1.53674e-08	MO2	monooxygenase 2 [Ricinus communis]
Manes_09G125300	-2.68905	6.16354e-10	1.54946e-08	CML18	probable calcium-binding protein CML18 [Manihot esculenta]
Manes_06G048700	-1.79799	6.29557e-10	1.58129e-08	GLCAT14B	beta-glucuronosyltransferase GlcAT14B-like [Manihot esculenta]
Manes_04G013500	-2.46892	6.50453e-10	1.63238e-08	--	protein enabled homolog [Manihot esculenta]
Manes_10G153300	5.75586	6.64089e-10	1.66517e-08	UFC	protein UPSTREAM OF FLC isoform X1 [Jatropha curcas]
Manes_01G063600	-1.5876	6.78591e-10	1.70008e-08	--	myosin-J heavy chain-like isoform X1 [Hevea brasiliensis]
Manes_03G197700	-1.87971	6.8831e-10	1.72295e-08	dlc-1	dynein light chain 1, cytoplasmic-like [Manihot esculenta]
Manes_06G165200	-2.91932	6.92649e-10	1.73233e-08	ALDH3F1	aldehyde dehydrogenase family 3 member F1-like [Manihot esculenta]
Manes_07G020400	-2.35507	6.96376e-10	1.74017e-08	At4g06598	regulation of transcription [Spatholobus suberectus]
Manes_07G038100	-1.77311	7.05502e-10	1.76147e-08	--	PREDICTED: ZEAMMB73_Zm00001d031259 [Prunus dulcis]
Manes_07G083800	3.8288	7.19867e-10	1.7958e-08	CYPRO4	protein CYPRO4-like [Manihot esculenta]
Manes_09G051100	-2.25136	7.21886e-10	1.79931e-08	At5g41620	golgin family A protein [Trema orientale]
Manes_02G135800	1.47033	7.25968e-10	1.80758e-08	CYP71B10	cytochrome P450 71B10-like [Manihot esculenta]
Manes_12G048600	2.51548	7.26553e-10	1.80758e-08	CYP82C4	cytochrome P450 82C4-like [Manihot esculenta]
Manes_03G206200	-2.04441	7.27057e-10	1.80758e-08	BHLH148	transcription factor bHLH147-like [Manihot esculenta]
Manes_16G138100	4.79901	7.48668e-10	1.85973e-08	At4g31250	probable LRR receptor-like serine/threonine-protein kinase At4g31250 [Manihot esculenta]
Manes_07G024200	-2.11461	7.55921e-10	1.87616e-08	BAM1	leucine-rich repeat receptor-like serine/threonine-protein kinase BAM3 isoform X1 [Manihot esculenta]
Manes_11G052600	3.64921	7.62994e-10	1.8907e-08	--	late embryogenesis abundant protein D-7-like [Manihot esculenta]
Manes_14G097600	-2.56234	7.63071e-10	1.8907e-08	--	DEVIL-like protein [Parasponia andersonii]
Manes_12G049800	1.73945	7.68432e-10	1.90237e-08	CEQORH	chloroplast envelope quinone oxidoreductase homolog [Manihot esculenta]
Manes_S087300	-1.27054	7.94691e-10	1.96406e-08	FTIP3	FT-interacting protein 1-like [Manihot esculenta]
Manes_07G019400	2.03906	7.97475e-10	1.96928e-08	UBI11	polyubiquitin 11 [Sorghum bicolor]
Manes_02G184700	-6.92732	8.00567e-10	1.97525e-08	PER12	peroxidase 12-like [Manihot esculenta]
Manes_09G114000	-4.39891	8.28582e-10	2.04265e-08	--	hypothetical protein MANES_09G114000 [Manihot esculenta]
Manes_01G239900	1.65573	8.40185e-10	2.06951e-08	PDH-E1	pyruvate dehydrogenase E1 component subunit alpha-3, chloroplastic-like [Manihot esculenta]
Manes_17G006000	-3.79373	8.43103e-10	2.07495e-08	PBL15	probable serine/threonine-protein kinase PBL15 [Manihot esculenta]
Manes_08G058800	-2.84373	8.48783e-10	2.08718e-08	LECRK59	L-type lectin-domain containing receptor kinase V.9-like isoform X1 [Manihot esculenta]
Manes_15G094500	-1.92439	8.50179e-10	2.08886e-08	LSH10	protein LIGHT-DEPENDENT SHORT HYPOCOTYLS 7 [Manihot esculenta]
Manes_06G112600	-2.46972	8.56787e-10	2.10333e-08	abhd17c	protein ABHD17B [Manihot esculenta]
Manes_S025300	-4.79092	8.66904e-10	2.12638e-08	ATHB-40	homeobox-leucine zipper protein ATHB-40-like [Manihot esculenta]
Manes_07G077000	-1.34362	8.80666e-10	2.15833e-08	FPP7	filament-like plant protein 7 isoform X2 [Manihot esculenta]
Manes_15G092200	2.95311	8.86839e-10	2.17099e-08	ERF098	ethylene-responsive transcription factor ERF098-like [Manihot esculenta]
Manes_09G137500	-1.73472	8.87312e-10	2.17099e-08	At3g03770	probable inactive leucine-rich repeat receptor-like protein kinase At3g03770 [Manihot esculenta]
Manes_04G079000	2.56733	8.89008e-10	2.17332e-08	--	calcium-binding EF hand family protein [Populus alba]
Manes_07G114700	-2.85161	8.97111e-10	2.1913e-08	--	PREDICTED: transmembrane [Prunus dulcis]
MSTRG.16018	2.89746	9.19425e-10	2.24207e-08	--	hypothetical protein CICLE_v10013263mg [Citrus clementina]
Manes_07G123600	-1.81568	9.40874e-10	2.29246e-08	--	E3 ubiquitin-protein ligase MARCH8 [Jatropha curcas]
Manes_02G097900	-3.38074	9.49545e-10	2.30982e-08	BZIP2	bZIP transcription factor 11-like [Manihot esculenta]
Manes_01G196000	2.57112	9.49576e-10	2.30982e-08	ZFP5	zinc finger protein 5 [Hevea brasiliensis]
Manes_16G019000	4.42717	9.54843e-10	2.32071e-08	RKS1	G-type lectin S-receptor-like serine/threonine-protein kinase RKS1 isoform X1 [Manihot esculenta]
Manes_07G023400	-1.44331	9.82807e-10	2.38669e-08	SYM8	ion channel DMI1 isoform X1 [Manihot esculenta]
Manes_06G166600	1.71195	9.90175e-10	2.40259e-08	CCME	unc-51 like autophagy activating kinase 1 [Hevea brasiliensis subsp. brasiliensis] [Hevea brasiliensis]
Manes_11G160200	-1.84402	1.00197e-09	2.42919e-08	FAR3	alcohol-forming fatty acyl-CoA reductase-like [Manihot esculenta]
Manes_16G102900	1.08171	1.00308e-09	2.42986e-08	Os05g0200100	thioredoxin-like 2, chloroplastic [Manihot esculenta]
Manes_07G003300	7.15195	1.02069e-09	2.47045e-08	CYP93A1	cytochrome P450 93A2-like [Manihot esculenta]
Manes_15G148800	-1.49171	1.02151e-09	2.47045e-08	At4g36750	probable NAD(P)H dehydrogenase (quinone) FQR1-like 1 [Manihot esculenta]
Manes_04G153800	6.71339	1.04366e-09	2.52191e-08	PERK8	LOW QUALITY PROTEIN: inactive protein kinase SELMODRAFT_444075-like [Manihot esculenta]
Manes_08G047400	-1.74565	1.04461e-09	2.52213e-08	BHLH60	transcription factor bHLH48-like [Manihot esculenta]
Manes_12G141000	-2.80542	1.05574e-09	2.54597e-08	--	omega-hydroxypalmitate O-feruloyl transferase-like [Manihot esculenta]
Manes_14G169700	-1.96707	1.05622e-09	2.54597e-08	At4g28100	uncharacterized GPI-anchored protein At4g28100-like [Manihot esculenta]
Manes_13G112500	2.88996	1.06417e-09	2.56293e-08	BT4	BTB/POZ and TAZ domain-containing protein 4-like [Manihot esculenta]
Manes_05G101800	-3.07753	1.06501e-09	2.56293e-08	PHL8	myb family transcription factor PHL8-like isoform X2 [Manihot esculenta]
Manes_12G040100	-1.36461	1.06779e-09	2.56752e-08	--	DUF3741 domain-containing protein/DUF4378 domain-containing protein [Cephalotus follicularis]
Manes_10G046700	-1.79693	1.07113e-09	2.57345e-08	ARF18	auxin response factor 18-like [Manihot esculenta]
Manes_13G088800	2.05628	1.08443e-09	2.60326e-08	CAR11	protein C2-DOMAIN ABA-RELATED 11 [Hevea brasiliensis]
Manes_05G003900	-2.07674	1.09425e-09	2.62469e-08	TBL6	protein trichome birefringence-like 6 [Manihot esculenta]
Manes_03G081000	2.39761	1.09584e-09	2.62495e-08	--	tricalbin-3 [Manihot esculenta]
Manes_06G054300	-4.30886	1.09616e-09	2.62495e-08	LSH4	protein LIGHT-DEPENDENT SHORT HYPOCOTYLS 4-like [Manihot esculenta]
Manes_09G088700	1.44546	1.10996e-09	2.65367e-08	PMR6	probable pectate lyase 4 [Manihot esculenta]
Manes_04G135700	-1.74117	1.13357e-09	2.70695e-08	CHUP1	protein CHUP1, chloroplastic-like [Manihot esculenta]
Manes_17G058500	-1.8178	1.1341e-09	2.70695e-08	--	DUF1685 domain-containing protein [Cephalotus follicularis]
Manes_10G016000	2.41128	1.14886e-09	2.73996e-08	At3g47110	probable LRR receptor-like serine/threonine-protein kinase At3g47570 [Manihot esculenta]
Manes_13G146600	1.79171	1.1644e-09	2.77477e-08	CALS12	callose synthase 12 [Manihot esculenta]
Manes_06G138100	1.78267	1.17492e-09	2.79755e-08	TBL18	protein YLS7 [Manihot esculenta]
Manes_03G127900	1.01437	1.1763e-09	2.79857e-08	PDIL5-4	protein disulfide isomerase-like 5-4 [Manihot esculenta]
Manes_15G099500	-2.32109	1.21251e-09	2.88236e-08	SRG1	protein SRG1-like [Manihot esculenta]
Manes_05G094300	-1.89178	1.21349e-09	2.88236e-08	RPV1	disease resistance protein TAO1-like [Manihot esculenta]
Manes_03G150000	-3.61257	1.22472e-09	2.90668e-08	CHS1	chalcone synthase 1 [Manihot esculenta]
Manes_02G203300	2.39521	1.2496e-09	2.96332e-08	At3g47570	probable LRR receptor-like serine/threonine-protein kinase At3g47570 [Manihot esculenta]
Manes_11G078000	-1.63426	1.25106e-09	2.96438e-08	--	calcium-binding EF hand family protein [Populus alba]
Manes_17G074500	4.45666	1.28638e-09	3.04562e-08	At2g30550	phospholipase A1-Igamma2, chloroplastic [Manihot esculenta]
Manes_03G126700	-2.58011	1.30017e-09	3.07578e-08	--	PREDICTED: LOC110600965 [Prunus dulcis]
Manes_04G004500	-2.21965	1.30167e-09	3.07683e-08	--	Abhydrolase_6 domain-containing protein [Cephalotus follicularis]
Manes_10G063600	-1.28608	1.30332e-09	3.07826e-08	EXPA13	expansin-A13-like [Manihot esculenta]
Manes_15G058200	-2.68721	1.33846e-09	3.15871e-08	OPT1	oligopeptide transporter 1-like [Manihot esculenta]
Manes_08G020100	-3.82679	1.35148e-09	3.18686e-08	CSLA9	glucomannan 4-beta-mannosyltransferase 9-like [Manihot esculenta]
Manes_03G067600	-1.7773	1.41639e-09	3.33723e-08	--	DUF761 domain-containing protein/DUF4408 domain-containing protein [Cephalotus follicularis]
Manes_16G117600	8.7318	1.43563e-09	3.37985e-08	--	PREDICTED: conserved [Prunus dulcis]
Manes_06G032500	8.55075	1.45014e-09	3.41126e-08	At1g16060	AP2-like ethylene-responsive transcription factor At1g16060 [Manihot esculenta]
Manes_12G094100	4.63904	1.45491e-09	3.41715e-08	At5g66900	probable disease resistance protein At5g66900 [Manihot esculenta]
Manes_02G203700	-2.77851	1.45497e-09	3.41715e-08	TPS3	probable terpene synthase 3 [Manihot esculenta]
Manes_05G124800	-1.70656	1.46221e-09	3.43138e-08	At5g42360	F-box/kelch-repeat protein At5g42360-like [Manihot esculenta]
Manes_02G195600	-4.54384	1.48923e-09	3.48368e-08	GXM3	glucuronoxylan 4-O-methyltransferase 1-like [Manihot esculenta]
Manes_16G010900	6.48747	1.48925e-09	3.48368e-08	TSB	tryptophan synthase beta chain 1-like [Manihot esculenta]
Manes_15G116100	2.84423	1.49742e-09	3.49804e-08	--	BnaA07g36440D [Brassica napus]
Manes_11G099500	1.32311	1.49778e-09	3.49804e-08	DNAJ1	dnaJ protein homolog [Manihot esculenta]
Manes_15G046100	2.33923	1.50687e-09	3.51646e-08	--	C2 domain-containing family protein [Populus alba]
Manes_01G121500	-2.30701	1.52044e-09	3.54532e-08	ZFP4	zinc finger protein 4-like [Manihot esculenta]
Manes_16G007300	-1.79441	1.5227e-09	3.54776e-08	PER42	peroxidase 42-like [Manihot esculenta]
Manes_S022600	1.53504	1.53231e-09	3.5673e-08	PPA4	soluble inorganic pyrophosphatase 4 isoform X2 [Manihot esculenta]
Manes_09G181000	-1.44996	1.53816e-09	3.57809e-08	CpNIFS3	probable L-cysteine desulfhydrase, chloroplastic [Manihot esculenta]
Manes_03G029500	4.32347	1.54482e-09	3.59071e-08	GGT3	gamma-glutamyltranspeptidase 3 [Manihot esculenta]
Manes_15G062500	-2.46958	1.58254e-09	3.67548e-08	CYP71D10	cytochrome P450 71D10-like [Manihot esculenta]
Manes_14G141700	3.39889	1.58562e-09	3.67973e-08	CBP60E	calmodulin-binding protein 60 E-like isoform X1 [Manihot esculenta]
Manes_01G069800	-1.70032	1.58943e-09	3.68563e-08	FZR2	protein FIZZY-RELATED 2-like [Manihot esculenta]
Manes_03G154400	1.47794	1.59603e-09	3.69803e-08	At5g63930	probable leucine-rich repeat receptor-like protein kinase At2g33170 [Manihot esculenta]
Manes_01G039500	-1.83541	1.62944e-09	3.77244e-08	SPBC18H10.05	uncharacterized WD repeat-containing protein C18H10.05-like [Manihot esculenta]
Manes_02G096600	1.2916	1.64017e-09	3.79429e-08	LPPE2	lipid phosphate phosphatase epsilon 2, chloroplastic isoform X1 [Manihot esculenta]
Manes_04G073500	-3.92569	1.67099e-09	3.86253e-08	--	DUF4408 domain-containing protein [Cephalotus follicularis]
Manes_08G173300	1.77976	1.67882e-09	3.87758e-08	CIPK18	CBL-interacting protein kinase 18-like [Manihot esculenta]
Manes_15G009000	2.33423	1.71496e-09	3.95481e-08	GSVIVT00026920001	probable polygalacturonase [Manihot esculenta]
Manes_05G045700	2.04142	1.72141e-09	3.96656e-08	SDR1	vestitone reductase-like isoform X2 [Hevea brasiliensis]
Manes_09G173800	-2.31965	1.7235e-09	3.96825e-08	--	glycine-rich domain-containing protein 1-like [Hevea brasiliensis]
Manes_S012800	-1.86061	1.7528e-09	4.03255e-08	TDT	tonoplast dicarboxylate transporter [Manihot esculenta]
Manes_08G103000	2.96722	1.7822e-09	4.09085e-08	At5g13200	GEM-like protein 5 [Manihot esculenta]
Manes_02G180800	1.98546	1.79664e-09	4.12045e-08	--	abscisic stress-ripening protein 1-like [Dendrobium catenatum]
Manes_06G003700	-2.38263	1.85801e-09	4.25787e-08	RLK902	probable inactive receptor kinase At1g48480 [Manihot esculenta]
Manes_09G161600	-1.8595	1.86761e-09	4.27653e-08	GID1C	gibberellin receptor GID1C-like [Manihot esculenta]
Manes_02G019500	-2.26169	1.87087e-09	4.27739e-08	At5g51310	gibberellin 20-oxidase-like protein [Manihot esculenta]
Manes_06G060600	-1.43533	1.87091e-09	4.27739e-08	At1g30440	BTB/POZ domain-containing protein At1g30440-like [Manihot esculenta]
Manes_03G077500	-2.72405	1.92769e-09	4.40033e-08	MYB86	myb-related protein 308-like [Manihot esculenta]
Manes_02G226900	-1.13598	1.94833e-09	4.44398e-08	ARF19	auxin response factor 19-like [Manihot esculenta]
Manes_01G182700	-1.90051	1.96252e-09	4.47288e-08	PME34	probable pectinesterase/pectinesterase inhibitor 34 [Manihot esculenta]
Manes_06G152200	1.82639	1.97261e-09	4.49099e-08	CA2	beta-carotene hydroxylase 2, chloroplastic-like [Manihot esculenta]
Manes_05G144700	-1.76323	1.97354e-09	4.49099e-08	EXL3	GDSL esterase/lipase EXL3-like [Manihot esculenta]
MSTRG.25617	-2.87393	1.98074e-09	4.50389e-08	--	uncharacterized protein LOC110604943 [Manihot esculenta]
Manes_09G139000	-1.57322	1.98701e-09	4.51462e-08	BPA1	binding partner of ACD11 1-like isoform X1 [Manihot esculenta]
Manes_08G121000	-2.63024	2.00191e-09	4.54495e-08	GUX4	Glyco_transf_8 domain-containing protein [Cephalotus follicularis]
Manes_01G267900	2.28063	2.00847e-09	4.55596e-08	SAUR36	auxin-responsive protein SAUR36-like [Manihot esculenta]
Manes_08G003800	-2.41916	2.00987e-09	4.55596e-08	IQD1	protein IQ-DOMAIN 1-like [Manihot esculenta]
Manes_06G063900	-3.29567	2.02959e-09	4.59712e-08	--	hypothetical protein MANES_06G063900 [Manihot esculenta]
Manes_03G042400	-1.38285	2.04784e-09	4.63485e-08	GSVIVT00026920001	probable polygalacturonase [Manihot esculenta]
Manes_09G021900	-1.25199	2.05537e-09	4.64832e-08	STL1	probable glycosyltransferase STELLO1 [Manihot esculenta]
Manes_16G098300	1.27323	2.07721e-09	4.69408e-08	PMIR1	protein PLASTID MOVEMENT IMPAIRED 1-RELATED 1-like [Manihot esculenta]
Manes_01G112300	2.40171	2.09843e-09	4.73837e-08	LRK10L-1.3	LEAF RUST 10 DISEASE-RESISTANCE LOCUS RECEPTOR-LIKE PROTEIN KINASE-like 1.3 isoform X1 [Manihot esculenta]
Manes_11G155300	-1.60819	2.11554e-09	4.77333e-08	At5g22810	GDSL esterase/lipase At5g22810 [Manihot esculenta]
Manes_02G006400	-3.21527	2.12176e-09	4.78368e-08	--	hypothetical protein MANES_02G006400 [Manihot esculenta]
Manes_06G063600	2.31745	2.14636e-09	4.83542e-08	PHL	Spt20 transcription factor [Parasponia andersonii]
Manes_09G163600	-2.15941	2.15654e-09	4.85461e-08	At1g54790	GDSL esterase/lipase At1g54790 isoform X2 [Manihot esculenta]
Manes_14G138400	-1.54058	2.22432e-09	4.99952e-08	znrf3	probable E3 ubiquitin-protein ligase RHY1A [Manihot esculenta]
Manes_04G136200	-2.81171	2.24257e-09	5.03668e-08	AOP1.2	probable 2-oxoglutarate-dependent dioxygenase AOP1 [Manihot esculenta]
Manes_04G013900	-2.5386	2.25363e-09	5.05762e-08	XTH32	xyloglucan endotransglucosylase/hydrolase protein 31-like [Manihot esculenta]
Manes_03G091000	5.8497	2.28506e-09	5.12423e-08	GA2OX1	gibberellin 2-beta-dioxygenase 1-like [Manihot esculenta]
Manes_06G128700	1.96242	2.32164e-09	5.20228e-08	RBOHC	respiratory burst oxidase homolog protein C-like [Manihot esculenta]
Manes_16G017800	3.33439	2.36493e-09	5.29525e-08	CRK25	PREDICTED: cysteine-rich receptor-like protein kinase 10 [Vitis vinifera]
Manes_02G145900	-3.97085	2.38375e-09	5.33329e-08	AED3	aspartyl protease AED3-like [Manihot esculenta]
Manes_02G211000	13.9688	2.39687e-09	5.35855e-08	--	50S ribosomal protein L10, chloroplastic [Vitis vinifera]
Manes_12G021500	-1.89795	2.43352e-09	5.43635e-08	At5g14450	GDSL esterase/lipase At5g14450-like [Hevea brasiliensis]
Manes_12G033300	2.18941	2.46593e-09	5.50455e-08	SETH3	probable arabinose 5-phosphate isomerase [Manihot esculenta]
Manes_13G075500	1.20219	2.49282e-09	5.56033e-08	RABH1E	ras-related protein RABH1e [Manihot esculenta]
Manes_15G019200	3.46778	2.54816e-09	5.67945e-08	At5g18840	sugar transporter ERD6-like 16 [Manihot esculenta]
Manes_09G134100	4.72077	2.56132e-09	5.70445e-08	MLO1	MLO-like protein 1 [Manihot esculenta]
Manes_15G044300	1.24426	2.57161e-09	5.72301e-08	--	Actin-related protein 2/3 complex subunit 2 [Hibiscus syriacus]
Manes_15G128200	1.67243	2.69905e-09	5.9917e-08	MPK12	mitogen-activated protein kinase 12 [Manihot esculenta]
Manes_08G047000	-3.69946	2.70024e-09	5.9917e-08	CYP93A1	3,9-dihydroxypterocarpan 6A-monooxygenase-like [Manihot esculenta]
Manes_15G007400	-1.12392	2.70615e-09	5.99963e-08	ARR1	two-component response regulator ARR1-like [Manihot esculenta]
Manes_05G099500	2.34307	2.74444e-09	6.0799e-08	SKIP11	F-box/kelch-repeat protein SKIP11-like [Manihot esculenta]
Manes_03G077000	3.71436	2.74949e-09	6.08649e-08	COR2	non-functional NADPH-dependent codeinone reductase 2-like [Manihot esculenta]
Manes_17G050500	1.7008	2.84698e-09	6.2928e-08	OMT3	probable O-methyltransferase 3 [Manihot esculenta]
Manes_11G050600	7.26127	2.85911e-09	6.31484e-08	--	slit homolog 2 protein-like isoform X2 [Hevea brasiliensis]
Manes_11G083500	7.35755	2.90885e-09	6.41985e-08	RAM1	DELLA protein GAI-like, partial [Manihot esculenta]
Manes_01G108000	2.27776	2.91132e-09	6.42048e-08	AOC	allene oxide cyclase, chloroplastic-like [Manihot esculenta]
Manes_16G044700	3.06934	2.92144e-09	6.43793e-08	At1g07650	probable leucine-rich repeat receptor-like serine/threonine-protein kinase At3g14840 [Manihot esculenta]
Manes_08G036300	3.55808	2.92728e-09	6.44595e-08	CPK20	calcium-dependent protein kinase 26-like [Manihot esculenta]
Manes_01G216400	-1.98547	2.93149e-09	6.45038e-08	HIPP36	heavy metal-associated isoprenylated plant protein 35-like [Manihot esculenta]
Manes_02G034900	-2.99348	2.96482e-09	6.51881e-08	PMEI10	pectinesterase inhibitor 10-like [Manihot esculenta]
Manes_04G002300	6.49087	2.98142e-09	6.5504e-08	Os09g0568700	germin-like protein 9-3 [Manihot esculenta]
Manes_17G009900	2.58565	3.02575e-09	6.64281e-08	JMJ706	lysine-specific demethylase JMJ706 [Manihot esculenta]
Manes_01G065300	-2.68048	3.03996e-09	6.66901e-08	--	BON1-associated protein 2-like [Manihot esculenta]
Manes_11G057300	-1.18319	3.05683e-09	6.701e-08	At3g15890	PTI1-like tyrosine-protein kinase At3g15890 [Manihot esculenta]
Manes_11G149600	-2.45411	3.08678e-09	6.7616e-08	--	hypothetical protein MANES_11G149600 [Manihot esculenta]
Manes_18G056800	1.63765	3.15835e-09	6.91321e-08	--	coiled-coil-helix-coiled-coil-helix domain-containing protein 10, mitochondrial-like isoform X1 [Hevea brasiliensis]
Manes_15G164700	-4.50811	3.22016e-09	7.04322e-08	BNM2A	BURP domain-containing protein BNM2A-like [Manihot esculenta]
Manes_01G247800	-3.13316	3.23818e-09	7.07737e-08	AS	hydroquinone glucosyltransferase-like [Manihot esculenta]
Manes_15G182500	-2.04651	3.25384e-09	7.10628e-08	--	coiled-coil domain-containing protein 136 isoform X1 [Jatropha curcas]
Manes_12G153200	-1.86118	3.25836e-09	7.11085e-08	PME51	probable pectinesterase/pectinesterase inhibitor 51 [Manihot esculenta]
Manes_12G015300	2.4617	3.26381e-09	7.11744e-08	--	serine/threonine-protein phosphatase 6 regulatory ankyrin repeat subunit B-like [Hevea brasiliensis]
Manes_03G162400	-1.53267	3.29075e-09	7.17085e-08	--	polyubiquitin-like [Manihot esculenta]
Manes_02G027300	3.19686	3.40722e-09	7.41189e-08	CYP80B2	(S)-N-methylcoclaurine 3'-hydroxylase isozyme 1-like [Manihot esculenta]
Manes_13G133300	-1.8501	3.4081e-09	7.41189e-08	--	Ternary complex factor MIP1, leucine-zipper [Trema orientale]
Manes_18G109700	-2.0824	3.40896e-09	7.41189e-08	AAE5	probable acyl-activating enzyme 5, peroxisomal [Manihot esculenta]
Manes_03G144800	-2.93234	3.44293e-09	7.4802e-08	ATJ20	chaperone protein dnaJ 20, chloroplastic-like [Manihot esculenta]
Manes_11G123300	-2.35325	3.48328e-09	7.56225e-08	--	Polysulfide reductase chain A like [Actinidia chinensis var. chinensis] [Actinidia chinensis]
Manes_05G117900	-3.29298	3.49789e-09	7.58835e-08	--	UspA [Corchorus capsularis]
Manes_02G196900	-3.5833	3.50541e-09	7.59903e-08	FTIP7	FT-interacting protein 1 [Manihot esculenta]
Manes_08G154500	1.38097	3.5127e-09	7.6092e-08	--	protein SRC1 [Glycine max]
Manes_15G024000	3.2552	3.52667e-09	7.63382e-08	GIP2	basic 7S globulin-like [Manihot esculenta]
Manes_11G045500	2.33744	3.54364e-09	7.66489e-08	CES101	G-type lectin S-receptor-like serine/threonine-protein kinase CES101 isoform X1 [Manihot esculenta]
Manes_05G080300	-1.11419	3.61419e-09	7.81171e-08	NET1D	protein NETWORKED 1D-like [Manihot esculenta]
Manes_14G095000	2.59184	3.6218e-09	7.8224e-08	PERK9	proline-rich receptor-like protein kinase PERK9 [Manihot esculenta]
Manes_10G118400	-2.0092	3.6877e-09	7.95885e-08	BAM1	leucine-rich repeat receptor-like serine/threonine-protein kinase BAM3 [Manihot esculenta]
Manes_18G065400	4.01011	3.72747e-09	8.03877e-08	At1g78280	F-box protein At1g78280 isoform X1 [Manihot esculenta]
Manes_12G136000	-2.10556	3.75212e-09	8.08596e-08	--	protein spinster homolog 3-like isoform X1 [Hevea brasiliensis]
Manes_18G088200	3.2174	3.85686e-09	8.30559e-08	--	glycine-rich protein HC1-like [Hevea brasiliensis]
Manes_06G081300	-2.06908	3.86848e-09	8.32447e-08	At5g08100	isoaspartyl peptidase/L-asparaginase 1 [Manihot esculenta]
Manes_05G163400	-3.469	3.88567e-09	8.35534e-08	At2g23790	calcium uniporter protein 4, mitochondrial-like [Manihot esculenta]
Manes_06G088500	6.2854	3.92738e-09	8.43883e-08	--	protein WEAK CHLOROPLAST MOVEMENT UNDER BLUE LIGHT-like 3 [Hevea brasiliensis]
Manes_06G123200	4.48975	3.97785e-09	8.5358e-08	SWEET10	bidirectional sugar transporter SWEET10-like [Manihot esculenta]
Manes_10G008200	-2.49848	4.00404e-09	8.58042e-08	RGA1	disease resistance protein RGA2 isoform X1 [Jatropha curcas]
Manes_17G085100	-3.0022	4.005e-09	8.58042e-08	LAMT	probable S-adenosylmethionine-dependent methyltransferase At5g38100 [Hevea brasiliensis]
Manes_09G133000	-1.44446	4.01125e-09	8.58476e-08	--	Tubulin-specific chaperone A family protein [Hibiscus syriacus]
Manes_15G130300	1.21968	4.01288e-09	8.58476e-08	MLP43	MLP-like protein 43 [Manihot esculenta]
Manes_12G061800	-1.6779	4.06286e-09	8.68533e-08	--	transmembrane protein 256 homolog [Manihot esculenta]
Manes_09G135100	-3.99381	4.09317e-09	8.73737e-08	--	(-)-germacrene D synthase-like [Manihot esculenta]
Manes_18G033700	2.197	4.17012e-09	8.89514e-08	--	Sulfotransferase domain [Macleaya cordata]
Manes_06G101000	2.12091	4.17766e-09	8.90475e-08	CES101	G-type lectin S-receptor-like serine/threonine-protein kinase At1g67520 [Jatropha curcas]
Manes_12G143300	-2.42592	4.19517e-09	8.93555e-08	CYP96A15	alkane hydroxylase MAH1 [Manihot esculenta]
Manes_01G271300	-3.56457	4.20707e-09	8.9544e-08	ERF034	ethylene-responsive transcription factor ERF038 [Populus trichocarpa]
Manes_01G027900	-1.54281	4.22167e-09	8.97894e-08	UPS1	ureide permease 1-like isoform X2 [Manihot esculenta]
Manes_06G144500	2.15911	4.23903e-09	9.00932e-08	CYP80B2	probable (S)-N-methylcoclaurine 3'-hydroxylase isozyme 2 [Manihot esculenta]
Manes_09G073500	1.91055	4.25294e-09	9.03233e-08	--	PREDICTED: cysteine-rich and transmembrane domain-containing protein B-like [Tarenaya hassleriana]
Manes_14G066400	-1.97321	4.26462e-09	9.05057e-08	HT1	serine/threonine-protein kinase HT1-like isoform X1 [Manihot esculenta]
Manes_01G236800	2.63061	4.2695e-09	9.05436e-08	pald1	paladin [Manihot esculenta]
Manes_S008400	-1.39669	4.29397e-09	9.09724e-08	PYL3	abscisic acid receptor PYL8-like [Manihot esculenta]
Manes_15G082100	14.1843	4.29593e-09	9.09724e-08	--	Wound-responsive family protein [Trema orientale]
Manes_03G137800	1.05047	4.32333e-09	9.14865e-08	PAT1	scarecrow-like protein 21 [Manihot esculenta]
Manes_13G035100	-2.58395	4.35501e-09	9.20903e-08	LSH3	protein LIGHT-DEPENDENT SHORT HYPOCOTYLS 3-like [Manihot esculenta]
Manes_S097500	-2.39245	4.37782e-09	9.25058e-08	IP5P8	type I inositol polyphosphate 5-phosphatase 8-like isoform X1 [Manihot esculenta]
Manes_06G109600	-2.8188	4.40629e-09	9.30403e-08	FRO8	ferric reduction oxidase 8, mitochondrial [Manihot esculenta]
Manes_11G142800	6.51412	4.42496e-09	9.33673e-08	NAC056	NAC transcription factor 56-like [Manihot esculenta]
Manes_01G241700	2.53822	4.48207e-09	9.45042e-08	MYC2	transcription factor MYC2-like [Manihot esculenta]
Manes_13G146400	1.36874	4.50109e-09	9.4837e-08	TPC1	two pore calcium channel protein 1 [Manihot esculenta]
Manes_08G107000	-1.44569	4.62553e-09	9.73888e-08	--	microtubule-associated protein futsch-like isoform X1 [Manihot esculenta]
Manes_07G045800	2.80735	4.66068e-09	9.80584e-08	LECRK91	L-type lectin-domain containing receptor kinase IX.1-like [Manihot esculenta]
Manes_02G203900	-2.79831	4.74415e-09	9.97429e-08	TPS3	probable terpene synthase 3 [Manihot esculenta]
Manes_16G026800	-2.36818	4.86571e-09	1.02225e-07	RMA1H1	E3 ubiquitin-protein ligase RMA1H1-like isoform X2 [Manihot esculenta]
Manes_14G140800	3.24291	4.89507e-09	1.02768e-07	DCUN1D4	DCN1-like protein 4 [Manihot esculenta]
Manes_06G038400	2.25839	4.91728e-09	1.03137e-07	CBP60E	calmodulin-binding protein 60 E-like [Manihot esculenta]
Manes_03G004800	-3.26559	4.97377e-09	1.04197e-07	At2g24580	probable sarcosine oxidase [Manihot esculenta]
Manes_05G040100	-2.49595	5.03547e-09	1.05414e-07	ATL67	RING-H2 finger protein ATL7-like [Manihot esculenta]
Manes_04G145900	-3.7889	5.0392e-09	1.05417e-07	--	Subtilase family protein [Hibiscus syriacus]
Manes_03G023200	2.19321	5.06536e-09	1.05888e-07	At1g67300	probable plastidic glucose transporter 2 isoform X1 [Manihot esculenta]
Manes_14G032800	-2.63697	5.07136e-09	1.05938e-07	--	Myelin-associated oligodendrocyte basic protein [Actinidia chinensis var. chinensis] [Actinidia chinensis]
Manes_08G017000	2.03471	5.08103e-09	1.06064e-07	At1g65240	aspartic proteinase-like protein 2 isoform X1 [Manihot esculenta]
Manes_07G132200	-4.93002	5.08937e-09	1.06163e-07	LBD21	LOB domain-containing protein 21 [Manihot esculenta]
Manes_14G014200	5.27612	5.09627e-09	1.06231e-07	fadD26	L-2-aminoadipate reductase [Trema orientale]
Manes_02G206300	3.62323	5.11379e-09	1.0652e-07	CAD	probable mannitol dehydrogenase [Manihot esculenta]
Manes_09G102700	-2.9317	5.12214e-09	1.06618e-07	DIVARICATA	transcription factor DIVARICATA-like isoform X1 [Manihot esculenta]
Manes_09G175500	-3.08583	5.16214e-09	1.07375e-07	--	transcription elongation factor B polypeptide 3 [Populus trichocarpa]
Manes_01G199200	4.88939	5.17604e-09	1.07588e-07	TAC1	transcriptional regulator SUPERMAN-like [Manihot esculenta]
Manes_02G136200	-1.69048	5.22981e-09	1.08628e-07	TUBB1	tubulin beta-1 chain [Manihot esculenta]
Manes_S055500	-1.20401	5.23851e-09	1.08732e-07	VIL2	VIN3-like protein 2 isoform X1 [Manihot esculenta]
Manes_08G034800	4.20429	5.26423e-09	1.09188e-07	Os04g0179200	momilactone A synthase-like [Manihot esculenta]
Manes_08G044000	-2.16139	5.3099e-09	1.10057e-07	TBR	protein trichome birefringence-like [Manihot esculenta]
Manes_14G132900	-4.34691	5.34364e-09	1.10678e-07	--	cytochrome P450 family protein [Trema orientale]
Manes_14G061100	2.00892	5.44735e-09	1.12747e-07	--	octicosapeptide/Phox/Bem1p domain-containing family protein [Populus alba]
Manes_08G156500	1.22146	5.55858e-09	1.14968e-07	--	glycine-rich protein A3-like [Manihot esculenta]
Manes_01G220400	2.02785	5.56735e-09	1.15068e-07	ARG2	indole-3-acetic acid-induced protein ARG2 [Manihot esculenta]
Manes_11G145500	-1.58281	5.59746e-09	1.15539e-07	--	60S ribosomal protein L12-like [Hibiscus syriacus]
Manes_13G114000	-3.27335	5.59802e-09	1.15539e-07	--	probable membrane-associated kinase regulator 1 isoform X2 [Hevea brasiliensis]
Manes_12G141800	1.40182	5.65528e-09	1.16556e-07	RKP	E3 ubiquitin-protein ligase RKP isoform X1 [Manihot esculenta]
Manes_01G232000	-2.21496	5.67176e-09	1.16813e-07	BOR1	boron transporter 1-like [Manihot esculenta]
Manes_17G067300	2.59068	5.71523e-09	1.17626e-07	FLS2	LRR receptor-like serine/threonine-protein kinase FLS2 [Manihot esculenta]
Manes_04G026400	-1.82039	5.74442e-09	1.18144e-07	DOF2.1	dof zinc finger protein DOF2.1-like [Manihot esculenta]
Manes_12G135500	1.85966	5.79112e-09	1.18937e-07	--	transcription factor MYB39-like [Hibiscus syriacus]
Manes_18G014500	-1.67832	5.86668e-09	1.20336e-07	HVA22I	HVA22-like protein [Actinidia chinensis var. chinensis] [Actinidia chinensis]
Manes_09G147100	-2.01862	5.86743e-09	1.20336e-07	--	Vacuolar protein sorting-associated protein 62 [Theobroma cacao]
Manes_13G018000	-2.23222	6.02314e-09	1.23443e-07	--	F-box domain containing protein [Parasponia andersonii]
Manes_02G130900	1.59071	6.15813e-09	1.26033e-07	SCL14	scarecrow-like protein 30 [Manihot esculenta]
Manes_06G066400	-4.55647	6.27038e-09	1.28241e-07	--	Pectinesterase, catalytic [Gossypium australe]
Manes_04G120000	-3.37819	6.28473e-09	1.28444e-07	AOP1.2	probable 2-oxoglutarate-dependent dioxygenase AOP1 [Manihot esculenta]
Manes_08G034900	3.64426	6.29866e-09	1.28639e-07	ZSD1	secoisolariciresinol dehydrogenase-like [Manihot esculenta]
Manes_14G110200	1.00394	6.31379e-09	1.28859e-07	pKIWI502	fruit protein pKIWI502 isoform X3 [Manihot esculenta]
Manes_15G026300	1.19983	6.33109e-09	1.29122e-07	HIDM	2-hydroxyisoflavanone dehydratase-like [Manihot esculenta]
Manes_01G067000	11.3645	6.35604e-09	1.2954e-07	DTX49	protein DETOXIFICATION 49-like [Manihot esculenta]
Manes_01G015300	-1.25524	6.3638e-09	1.29608e-07	RHG1A	zinc finger family protein [Populus alba]
Manes_08G167900	-2.49843	6.39478e-09	1.30149e-07	--	DUF1191 domain-containing protein [Cephalotus follicularis]
Manes_02G046700	3.0338	6.46826e-09	1.31553e-07	FTSH6	ATP-dependent zinc metalloprotease FTSH 6, chloroplastic [Manihot esculenta]
Manes_06G064400	1.4721	6.4977e-09	1.3206e-07	LPP2	lipid phosphate phosphatase 2-like isoform X1 [Manihot esculenta]
Manes_18G079500	2.02882	6.54992e-09	1.33029e-07	RFC3	replication factor C subunit 3, partial [Manihot esculenta]
Manes_05G170900	1.29392	6.61035e-09	1.34163e-07	RBP47	Polyadenylate-binding RBP47 [Gossypium arboreum]
Manes_02G043600	2.29677	6.61578e-09	1.34173e-07	--	Transmembrane protease [Actinidia chinensis var. chinensis] [Actinidia chinensis]
Manes_02G142000	-1.88615	6.62002e-09	1.34173e-07	DTX41	protein DETOXIFICATION 41-like [Manihot esculenta]
Manes_01G246000	-1.74176	6.63229e-09	1.34329e-07	SINAT3	E3 ubiquitin-protein ligase SINAT3 [Manihot esculenta]
Manes_05G068300	6	6.895e-09	1.39553e-07	ARF4	auxin response factor 4-like [Manihot esculenta]
Manes_15G017200	-1.71857	7.02822e-09	1.42152e-07	TULP3	tubby-like F-box protein 3 isoform X4 [Manihot esculenta]
Manes_14G048800	-2.82457	7.18194e-09	1.4506e-07	--	DUF4408 domain-containing protein [Cephalotus follicularis]
Manes_15G017000	-1.11321	7.20665e-09	1.45459e-07	At1g54610	probable serine/threonine-protein kinase At1g54610 [Manihot esculenta]
Manes_01G241500	2.04556	7.289e-09	1.4702e-07	--	Rhamnosyl O-methyltransferase [Actinidia chinensis var. chinensis] [Actinidia chinensis]
Manes_08G171800	6.01014	7.39444e-09	1.49044e-07	MALD3	non-specific lipid-transfer protein 1-like [Manihot esculenta]
Manes_07G130300	3.60082	7.49129e-09	1.50789e-07	At5g05600	probable 2-oxoglutarate-dependent dioxygenase At5g05600 [Manihot esculenta]
Manes_14G116200	-4.46139	7.50023e-09	1.50865e-07	TPRP-F1	36.4 kDa proline-rich protein-like [Manihot esculenta]
Manes_10G026900	1.17612	7.51441e-09	1.51046e-07	--	DNA polymerase eta [Spatholobus suberectus]
Manes_03G032300	-3.55572	7.52594e-09	1.51174e-07	KUA1	transcription factor KUA1 [Manihot esculenta]
Manes_08G043500	-2.16449	7.55442e-09	1.51643e-07	--	WRC domain-containing protein [Cephalotus follicularis]
Manes_03G145900	1.22018	7.72017e-09	1.54863e-07	ACER	alkaline ceramidase-like [Manihot esculenta]
Manes_01G157600	1.05575	7.77194e-09	1.55795e-07	NTR1	thioredoxin reductase NTRB-like [Manihot esculenta]
Manes_16G132600	-3.88717	7.89157e-09	1.58085e-07	At5g10770	aspartyl protease family protein At5g10770-like isoform X1 [Manihot esculenta]
Manes_05G025500	2.33687	7.95252e-09	1.59197e-07	JAR4	jasmonic acid-amido synthetase JAR1-like isoform X1 [Manihot esculenta]
Manes_05G031700	-1.71505	8.0007e-09	1.60052e-07	BRH1	E3 ubiquitin-protein ligase RHA1B-like [Manihot esculenta]
Manes_03G174500	1.24626	8.02273e-09	1.60383e-07	NET1B	protein NETWORKED 1A-like [Manihot esculenta]
Manes_11G128400	1.8091	8.09436e-09	1.61705e-07	TRM32	protein TRM32-like [Manihot esculenta]
MSTRG.8631	3.3295	8.3715e-09	1.67128e-07	--	Beta-porphyranase [Actinidia chinensis var. chinensis] [Actinidia chinensis]
Manes_07G003800	3.15626	8.4453e-09	1.68486e-07	BHLH130	transcription factor bHLH130-like [Manihot esculenta]
Manes_08G144800	-1.6739	8.54184e-09	1.7018e-07	--	DUF1639 domain-containing protein [Cephalotus follicularis]
Manes_13G020400	-4.32423	8.55191e-09	1.70265e-07	JGB	protein JINGUBANG-like [Manihot esculenta]
Manes_05G160600	-2.49348	8.57581e-09	1.70625e-07	At4g34480	glucan endo-1,3-beta-glucosidase 7-like [Manihot esculenta]
Manes_S061800	2.21504	8.68983e-09	1.72776e-07	CLKR27	carbonyl reductase [NADPH] 2-like isoform X1 [Jatropha curcas]
Manes_09G174000	-2.15722	8.7507e-09	1.73868e-07	PPC6-7	probable protein phosphatase 2C 34 [Manihot esculenta]
Manes_02G179000	1.70309	8.97058e-09	1.77996e-07	--	stress response protein NST1-like [Manihot esculenta]
Manes_14G044600	1.36668	9.02822e-09	1.79018e-07	PAM16L2	mitochondrial import inner membrane translocase subunit PAM16 like 1-like isoform X2 [Manihot esculenta]
Manes_10G136800	-2.16227	9.14378e-09	1.81168e-07	EIX2	probable leucine-rich repeat receptor-like protein kinase At5g63930 isoform X2 [Manihot esculenta]
Manes_14G104900	-4.19916	9.18669e-09	1.81791e-07	GIS3	zinc finger protein GIS3 [Manihot esculenta]
Manes_06G008700	-2.44494	9.32895e-09	1.84481e-07	--	myosin-J heavy chain-like isoform X1 [Hevea brasiliensis]
Manes_13G072300	-3.23052	9.49405e-09	1.8762e-07	ETC1	MYB-like transcription factor ETC1 [Manihot esculenta]
Manes_03G037900	1.05542	9.5304e-09	1.88211e-07	BRXL4	protein Brevis radix-like 4 isoform X1 [Manihot esculenta]
Manes_S074300	-4.49093	9.5805e-09	1.89073e-07	FLA7	fasciclin-like arabinogalactan protein 7 [Manihot esculenta]
MSTRG.9455	6.36632	9.61521e-09	1.89502e-07	At2g43860	polygalacturonase-like [Manihot esculenta]
Manes_07G018500	-4.3152	9.63955e-09	1.89854e-07	GT1	anthocyanidin 3-O-glucosyltransferase 2-like [Manihot esculenta]
Manes_11G106600	-2.14687	9.74419e-09	1.91786e-07	REL2	nitrate regulatory gene2 protein isoform X1 [Populus trichocarpa]
Manes_08G123700	1.58591	9.94365e-09	1.95581e-07	At3g05170	phosphoglycerate mutase-like protein AT74H [Manihot esculenta]
Manes_09G123200	-1.89972	1.00951e-08	1.98427e-07	--	PREDICTED: photosystem reaction center subunit H [Prunus dulcis]
Manes_14G090300	-1.24311	1.01258e-08	1.98897e-07	--	18S pre-ribosomal assembly protein gar2 [Populus alba]
Manes_12G133900	12.2537	1.0133e-08	1.98904e-07	NIP1-1	aquaporin NIP1-1-like [Manihot esculenta]
Manes_16G123000	1.95984	1.01851e-08	1.99794e-07	APT5	adenine phosphoribosyltransferase 5-like isoform X1 [Manihot esculenta]
Manes_03G117900	1.99062	1.0217e-08	2.00284e-07	--	zinc finger protein CONSTANS-LIKE 4-like [Manihot esculenta]
Manes_05G185000	1.48873	1.02339e-08	2.00481e-07	XYN1	Xylanase 1 [Populus tomentosa]
Manes_01G186200	1.66512	1.025e-08	2.00662e-07	At1g26850	probable methyltransferase PMT2 [Manihot esculenta]
Manes_10G005500	-1.97817	1.03291e-08	2.02076e-07	At2g40480	WEB family protein At2g40480-like isoform X3 [Manihot esculenta]
Manes_S008300	-1.80447	1.03513e-08	2.02337e-07	LOGL1	probable cytokinin riboside 5'-monophosphate phosphoribohydrolase LOGL1 isoform X2 [Manihot esculenta]
Manes_02G178400	-3.90558	1.03563e-08	2.02337e-07	At3g43630	vacuolar iron transporter homolog 1-like [Manihot esculenta]
Manes_13G092100	6.92512	1.04007e-08	2.0307e-07	HNL	(S)-hydroxynitrile lyase [Manihot esculenta]
Manes_05G148500	-1.30559	1.04471e-08	2.0384e-07	HVA22I	HVA22-like protein [Actinidia chinensis var. chinensis] [Actinidia chinensis]
Manes_15G033700	4.28203	1.05497e-08	2.05705e-07	ACA13	Haloacid dehalogenase-like hydrolase family protein [Populus tomentosa]
Manes_05G009400	2.96515	1.05595e-08	2.05759e-07	ABCB11	ABC transporter B family member 11-like [Manihot esculenta]
Manes_13G123200	-3.53637	1.06351e-08	2.07095e-07	SBT1.9	subtilisin-like protease SBT1.9 [Manihot esculenta]
Manes_16G023400	6.93811	1.08309e-08	2.10767e-07	--	kelch-like protein 21 [Manihot esculenta]
Manes_07G034900	-4.4783	1.10102e-08	2.14115e-07	F6H1-3	feruloyl CoA ortho-hydroxylase 1-like [Manihot esculenta]
Manes_09G123100	1.54744	1.1044e-08	2.14629e-07	ATPK2	serine/threonine-protein kinase AtPK2/AtPK19-like [Manihot esculenta]
Manes_18G075300	-4.74862	1.11541e-08	2.16625e-07	NSP2	nodulation-signaling pathway 2 protein [Manihot esculenta]
Manes_07G003600	-2.35633	1.1247e-08	2.18284e-07	CYP716A17	beta-amyrin 28-oxidase-like [Manihot esculenta]
Manes_11G019200	2.05865	1.13726e-08	2.2043e-07	CYP92C6	cytochrome P450 71A1-like [Manihot esculenta]
Manes_12G116700	-1.21923	1.15528e-08	2.23775e-07	--	BSD domain-containing family protein [Populus alba]
Manes_04G097900	1.80827	1.1811e-08	2.28624e-07	--	MAGUK p55 subfamily member 4 like [Actinidia chinensis var. chinensis] [Actinidia chinensis]
Manes_13G051700	-2.38442	1.20288e-08	2.32686e-07	At3g17800	UV-B-induced protein At3g17800, chloroplastic-like [Manihot esculenta]
[truncated: 5,040 more rows]

## Sheet: Table S8
Table S8. Conjoint functional analysis of DAMs and DEGs between CK and Ri-3w.
[truncated: 27 more rows]

## Sheet: Table S9
Table S9. Conjoint functional analysis of DAMs and DEGs between CK and Ri-6w.
[truncated: 57 more rows]

[truncated: 2 more sheets: Table S10, Table S11]
